# Supplementary material for: Chronic in utero oxycodone exposure alters placental small EV proteome and fetal cardiomyopathy-linked pathways
Source: Extracell Vesicles Circ Nucl Acids. 2026 Feb 10;7(1):146–64. doi: 10.20517/evcna.2025.138 (PMC13074287; doi:10.20517/evcna.2025.138)
Supplement: Supplementary file 1 [file evcna-7-1-146-SupplementaryMaterials.zip]

Archive with 2 entries (2 files):
- evcna60138-Supplementary Figures.pdf
- evcna60138-Supplementary Table 1.xlsx
