# Supplementary material for: Chronic in utero oxycodone exposure alters placental small EV proteome and fetal cardiomyopathy-linked pathways
Source: Extracell Vesicles Circ Nucl Acids. 2026 Feb 10;7(1):146–64. doi: 10.20517/evcna.2025.138 (PMC13074287; doi:10.20517/evcna.2025.138)
Supplement: Supplementary file 1 [file evcna-7-1-146-SupplementaryMaterials.zip › evcna60138-Supplementary Table 1.xlsx]

## Sheet: ZetaView
	Saline			OXY
%SIZE DISTRIBUTION	S4	S5	S12	O18	O20	O22
<50	6.925e-05	0	0.000159967	4.43189e-05	5.95128e-05	0.00014749
50-100	0.000346254	0.000316042	0.000538091	0.000598159	0.000547562	0.00136408
100-150	0.00209142	0.00115875	0.00198747	0.00362189	0.00341631	0.00318863
150-200	0.00261773	0.00179094	0.00243333	0.00253684	0.0028451	0.00208298
>200	0.0046399	0.00663646	0.00496433	0.00307942	0.00320202	0.0031985
<50	0.387597	0.504245	1.166	0.448544	0.590962	1.47761
50-100	3.87597	4.53813	6.32263	6.05386	5.43728	13.6659
100-150	22.8682	16.9756	24.0362	36.6565	33.9239	31.9448
150-200	22.093	26.5518	23.4086	25.6749	28.2518	20.868
>200-500	50.7752	51.4302	45.0665	31.1662	31.796	32.0437
Particle/mL
	Sample ID
Saline	S4	160000000000
	S5	250000000000
	S12	1100000000000
OXY	O18	370000000000
	O20	390000000000
	O22	510000000000

## Sheet: Protein Abundance
	Protein	LogIntensities	Condition	DM_ID
1	A0A096MJN4	10.0775	Control	DM002_001
2	A0A096MJN4	8.35104	Control	DM003_001
3	A0A096MJN4	8.92644	Control	DM004_001
4	A0A096MJN4	8.3195	Drug Rx	DM005_001
5	A0A096MJN4	10.3479	Drug Rx	DM006_001
6	A0A096MJN4	10.1275	Drug Rx	DM007_001
7	A0A096MJN4	10.1216	Drug Rx	DM008_001
8	A0A096MJN4	10.2418	Drug Rx	DM009_001
9	A0A0G2JTR4	8.7998	Control	DM002_001
10	A0A0G2JTR4	7.74264	Control	DM003_001
11	A0A0G2JTR4	7.88741	Control	DM004_001
12	A0A0G2JTR4	6.91294	Drug Rx	DM005_001
13	A0A0G2JTR4	9.08959	Drug Rx	DM006_001
14	A0A0G2JTR4	9.03874	Drug Rx	DM007_001
15	A0A0G2JTR4	9.12378	Drug Rx	DM008_001
16	A0A0G2JTR4	9.00457	Drug Rx	DM009_001
17	A0A0G2JTY4	6.39289	Control	DM002_001
18	A0A0G2JTY4	7.4238	Control	DM003_001
19	A0A0G2JTY4	7.78757	Control	DM004_001
20	A0A0G2JTY4	6.94542	Drug Rx	DM005_001
21	A0A0G2JTY4	7.08595	Drug Rx	DM006_001
22	A0A0G2JTY4	6.89023	Drug Rx	DM007_001
23	A0A0G2JTY4	6.64087	Drug Rx	DM008_001
24	A0A0G2JTY4	6.81228	Drug Rx	DM009_001
25	A0A0G2JUG7	9.75526	Control	DM002_001
26	A0A0G2JUG7	9.53999	Control	DM003_001
27	A0A0G2JUG7	9.24808	Control	DM004_001
28	A0A0G2JUG7	7.964	Drug Rx	DM005_001
29	A0A0G2JUG7	10.3988	Drug Rx	DM006_001
30	A0A0G2JUG7	10.3994	Drug Rx	DM007_001
31	A0A0G2JUG7	10.4707	Drug Rx	DM008_001
32	A0A0G2JUG7	10.3845	Drug Rx	DM009_001
33	A0A0G2JV04	8.72226	Control	DM002_001
34	A0A0G2JV04	7.84657	Control	DM003_001
35	A0A0G2JV04	7.7277	Control	DM004_001
36	A0A0G2JV04	6.22792	Drug Rx	DM005_001
37	A0A0G2JV04	8.55051	Drug Rx	DM006_001
38	A0A0G2JV04	8.7382	Drug Rx	DM007_001
39	A0A0G2JV04	5.67396	Drug Rx	DM008_001
40	A0A0G2JV04	7.86354	Drug Rx	DM009_001
41	A0A0G2JXT6	7.98497	Control	DM002_001
42	A0A0G2JXT6	7.31564	Control	DM003_001
43	A0A0G2JXT6	7.04881	Control	DM004_001
44	A0A0G2JXT6	5.68526	Drug Rx	DM005_001
45	A0A0G2JXT6	8.78484	Drug Rx	DM006_001
46	A0A0G2JXT6	8.31954	Drug Rx	DM007_001
47	A0A0G2JXT6	7.86996	Drug Rx	DM008_001
48	A0A0G2JXT6	8.23321	Drug Rx	DM009_001
49	A0A0G2K0D3	7.50932	Control	DM002_001
50	A0A0G2K0D3	5.35332	Control	DM003_001
51	A0A0G2K0D3	4.79183	Control	DM004_001
52	A0A0G2K0D3	4.14615	Drug Rx	DM005_001
53	A0A0G2K0D3	7.65911	Drug Rx	DM006_001
54	A0A0G2K0D3	7.87511	Drug Rx	DM007_001
55	A0A0G2K0D3	8.19373	Drug Rx	DM008_001
56	A0A0G2K0D3	7.66511	Drug Rx	DM009_001
57	A0A0G2K1Q8	10.056	Control	DM002_001
58	A0A0G2K1Q8	10.4365	Control	DM003_001
59	A0A0G2K1Q8	10.2812	Control	DM004_001
60	A0A0G2K1Q8	11.0385	Drug Rx	DM005_001
61	A0A0G2K1Q8	10.3424	Drug Rx	DM006_001
62	A0A0G2K1Q8	10.1183	Drug Rx	DM007_001
63	A0A0G2K1Q8	10.4216	Drug Rx	DM008_001
64	A0A0G2K1Q8	9.94846	Drug Rx	DM009_001
65	A0A0G2K2P5	9.07741	Control	DM002_001
66	A0A0G2K2P5	9.19764	Control	DM003_001
67	A0A0G2K2P5	9.12482	Control	DM004_001
68	A0A0G2K2P5	8.81665	Drug Rx	DM005_001
69	A0A0G2K2P5	9.20966	Drug Rx	DM006_001
70	A0A0G2K2P5	9.36857	Drug Rx	DM007_001
71	A0A0G2K2P5	9.40938	Drug Rx	DM008_001
72	A0A0G2K2P5	9.20432	Drug Rx	DM009_001
73	A0A0G2K309	6.85571	Control	DM002_001
74	A0A0G2K309	7.09003	Control	DM003_001
75	A0A0G2K309	8.11661	Control	DM004_001
76	A0A0G2K309	8.70681	Drug Rx	DM005_001
77	A0A0G2K309	6.63927	Drug Rx	DM006_001
78	A0A0G2K309	5.23741	Drug Rx	DM007_001
79	A0A0G2K309	6.68528	Drug Rx	DM008_001
80	A0A0G2K309	5.86393	Drug Rx	DM009_001
81	A0A0G2K344	6.9127	Control	DM002_001
82	A0A0G2K344	6.45249	Control	DM003_001
83	A0A0G2K344	5.93341	Control	DM004_001
84	A0A0G2K344	5.70909	Drug Rx	DM005_001
85	A0A0G2K344	7.29278	Drug Rx	DM006_001
86	A0A0G2K344	7.28835	Drug Rx	DM007_001
87	A0A0G2K344	7.37769	Drug Rx	DM008_001
88	A0A0G2K344	6.89983	Drug Rx	DM009_001
89	A0A0G2K5L2	10.3922	Control	DM002_001
90	A0A0G2K5L2	10.3102	Control	DM003_001
91	A0A0G2K5L2	11.2736	Control	DM004_001
92	A0A0G2K5L2	11.4741	Drug Rx	DM005_001
93	A0A0G2K5L2	9.15949	Drug Rx	DM006_001
94	A0A0G2K5L2	8.97262	Drug Rx	DM007_001
95	A0A0G2K5L2	9.22586	Drug Rx	DM008_001
96	A0A0G2K5L2	9.12644	Drug Rx	DM009_001
97	A0A0G2KBC9;C0HJX2;C0HJX3	5.74308	Control	DM002_001
98	A0A0G2KBC9;C0HJX2;C0HJX3	4.00991	Drug Rx	DM006_001
99	A0A0G2KBC9;C0HJX2;C0HJX3	5.60543	Drug Rx	DM007_001
100	A0A0G2KBC9;C0HJX2;C0HJX3	6.25623	Drug Rx	DM009_001
101	A0A0G2QC33	6.89964	Control	DM002_001
102	A0A0G2QC33	6.31028	Control	DM003_001
103	A0A0G2QC33	6.42844	Control	DM004_001
104	A0A0G2QC33	5.23594	Drug Rx	DM005_001
105	A0A0G2QC33	7.45033	Drug Rx	DM006_001
106	A0A0G2QC33	7.2492	Drug Rx	DM007_001
107	A0A0G2QC33	6.70337	Drug Rx	DM008_001
108	A0A0G2QC33	6.96905	Drug Rx	DM009_001
109	A0A4Z3	10.381	Control	DM002_001
110	A0A4Z3	9.72693	Control	DM003_001
111	A0A4Z3	9.71989	Control	DM004_001
112	A0A4Z3	9.34504	Drug Rx	DM005_001
113	A0A4Z3	8.36607	Drug Rx	DM006_001
114	A0A4Z3	8.18495	Drug Rx	DM007_001
115	A0A4Z3	8.2225	Drug Rx	DM008_001
116	A0A4Z3	9.29793	Drug Rx	DM009_001
117	A0A6N3IN21	5.63654	Control	DM002_001
118	A0A6N3IN21	7.44463	Control	DM003_001
119	A0A6N3IN21	8.79212	Control	DM004_001
120	A0A6N3IN21	10.1659	Drug Rx	DM005_001
121	A0A6N3IN21	9.61635	Drug Rx	DM006_001
122	A0A6N3IN21	8.3673	Drug Rx	DM007_001
123	A0A6N3IN21	8.43784	Drug Rx	DM008_001
124	A0A6N3IN21	8.19863	Drug Rx	DM009_001
125	A0A8I5ZNK2	12.8131	Control	DM002_001
126	A0A8I5ZNK2	12.2634	Control	DM003_001
127	A0A8I5ZNK2	11.9653	Control	DM004_001
128	A0A8I5ZNK2	11.3263	Drug Rx	DM005_001
129	A0A8I5ZNK2	12.9042	Drug Rx	DM006_001
130	A0A8I5ZNK2	12.7866	Drug Rx	DM007_001
131	A0A8I5ZNK2	12.8438	Drug Rx	DM008_001
132	A0A8I5ZNK2	12.7991	Drug Rx	DM009_001
133	A0A8I6G705	8.62281	Control	DM002_001
134	A0A8I6G705	7.89381	Control	DM003_001
135	A0A8I6G705	7.66421	Control	DM004_001
136	A0A8I6G705	6.33922	Drug Rx	DM005_001
137	A0A8I6G705	8.49709	Drug Rx	DM006_001
138	A0A8I6G705	8.54734	Drug Rx	DM007_001
139	A0A8I6G705	8.89084	Drug Rx	DM008_001
140	A0A8I6G705	8.40389	Drug Rx	DM009_001
141	A0FKI7;Q6DGF9	8.18844	Control	DM002_001
142	A0FKI7;Q6DGF9	8.70665	Drug Rx	DM005_001
143	A0FKI7;Q6DGF9	6.53129	Drug Rx	DM006_001
144	A0FKI7;Q6DGF9	8.08644	Drug Rx	DM007_001
145	A0FKI7;Q6DGF9	7.04919	Drug Rx	DM008_001
146	A0FKI7;Q6DGF9	6.1511	Drug Rx	DM009_001
147	A0JN27	3.78518	Control	DM003_001
148	A0JN27	2.50962	Control	DM004_001
149	A0JN27	4.34386	Drug Rx	DM005_001
150	A0JN27	7.42401	Drug Rx	DM007_001
151	A0JPJ7	12.3726	Control	DM002_001
152	A0JPJ7	12.1882	Control	DM003_001
153	A0JPJ7	11.9263	Control	DM004_001
154	A0JPJ7	11.7411	Drug Rx	DM005_001
155	A0JPJ7	12.6636	Drug Rx	DM006_001
156	A0JPJ7	12.5252	Drug Rx	DM007_001
157	A0JPJ7	12.5108	Drug Rx	DM008_001
158	A0JPJ7	12.5102	Drug Rx	DM009_001
159	A0JPM9	7.88527	Control	DM002_001
160	A0JPM9	7.13275	Control	DM003_001
161	A0JPM9	7.05095	Control	DM004_001
162	A0JPM9	7.11813	Drug Rx	DM005_001
163	A0JPM9	8.86908	Drug Rx	DM006_001
164	A0JPM9	8.27442	Drug Rx	DM007_001
165	A0JPM9	8.26811	Drug Rx	DM008_001
166	A0JPM9	8.59059	Drug Rx	DM009_001
167	A0JPN2	8.58778	Control	DM002_001
168	A0JPN2	8.91846	Control	DM003_001
169	A0JPN2	8.97143	Control	DM004_001
170	A0JPN2	10.0992	Drug Rx	DM005_001
171	A0JPN2	9.46203	Drug Rx	DM006_001
172	A0JPN2	9.388	Drug Rx	DM007_001
173	A0JPN2	9.44471	Drug Rx	DM008_001
174	A0JPN2	9.51575	Drug Rx	DM009_001
175	A0JPN6	4.16683	Control	DM003_001
176	A0JPN6	5.62206	Control	DM004_001
177	A0JPN6	3.78081	Drug Rx	DM007_001
178	A0JPN6	6.02756	Drug Rx	DM008_001
179	A0JPN6	6.80059	Drug Rx	DM009_001
180	A0JPP1	10.8471	Control	DM002_001
181	A0JPP1	10.2946	Control	DM003_001
182	A0JPP1	9.90341	Control	DM004_001
183	A0JPP1	10.3638	Drug Rx	DM005_001
184	A0JPP1	10.4383	Drug Rx	DM006_001
185	A0JPP1	10.0339	Drug Rx	DM007_001
186	A0JPP1	10.4509	Drug Rx	DM008_001
187	A0JPP1	10.0206	Drug Rx	DM009_001
188	A0JPQ4	5.26061	Control	DM002_001
189	A0JPQ4	4.13397	Control	DM003_001
190	A0JPQ4	7.18953	Control	DM004_001
191	A0JPQ4	9.83861	Drug Rx	DM005_001
192	A0JPQ4	9.30444	Drug Rx	DM006_001
193	A0JPQ4	6.60853	Drug Rx	DM007_001
194	A0JPQ4	6.58529	Drug Rx	DM008_001
195	A0JPQ4	6.33416	Drug Rx	DM009_001
196	A0JPQ9	11.7633	Control	DM002_001
197	A0JPQ9	11.375	Control	DM003_001
198	A0JPQ9	11.5607	Control	DM004_001
199	A0JPQ9	11.1911	Drug Rx	DM005_001
200	A0JPQ9	10.5876	Drug Rx	DM006_001
201	A0JPQ9	10.6678	Drug Rx	DM007_001
202	A0JPQ9	11.0263	Drug Rx	DM008_001
203	A0JPQ9	10.922	Drug Rx	DM009_001
204	A0MZ67	8.63362	Control	DM002_001
205	A0MZ67	8.77755	Control	DM003_001
206	A0MZ67	9.22521	Control	DM004_001
207	A0MZ67	9.2025	Drug Rx	DM005_001
208	A0MZ67	9.57908	Drug Rx	DM006_001
209	A0MZ67	9.6383	Drug Rx	DM007_001
210	A0MZ67	9.62038	Drug Rx	DM008_001
211	A0MZ67	9.52851	Drug Rx	DM009_001
212	A1A5P0	8.45765	Control	DM002_001
213	A1A5P0	8.77617	Control	DM003_001
214	A1A5P0	8.65201	Control	DM004_001
215	A1A5P0	8.60203	Drug Rx	DM005_001
216	A1A5P0	8.66443	Drug Rx	DM006_001
217	A1A5P0	8.90962	Drug Rx	DM007_001
218	A1A5P0	8.39089	Drug Rx	DM008_001
219	A1A5P0	8.20049	Drug Rx	DM009_001
220	A1A5Q4	8.10364	Control	DM002_001
221	A1A5Q4	9.13107	Control	DM003_001
222	A1A5Q4	9.79679	Control	DM004_001
223	A1A5Q4	9.01137	Drug Rx	DM005_001
224	A1A5Q4	6.86352	Drug Rx	DM006_001
225	A1A5Q4	7.48072	Drug Rx	DM007_001
226	A1A5Q4	7.8263	Drug Rx	DM008_001
227	A1A5Q4	7.83273	Drug Rx	DM009_001
228	A1A5S1	9.37331	Control	DM002_001
229	A1A5S1	7.78007	Control	DM003_001
230	A1A5S1	10.0576	Control	DM004_001
231	A1A5S1	8.94306	Drug Rx	DM005_001
232	A1A5S1	8.39459	Drug Rx	DM006_001
233	A1A5S1	8.78939	Drug Rx	DM007_001
234	A1A5S1	9.09407	Drug Rx	DM008_001
235	A1A5S1	9.19205	Drug Rx	DM009_001
236	A1EC95	7.67064	Control	DM002_001
237	A1EC95	7.70657	Control	DM003_001
238	A1EC95	6.41397	Control	DM004_001
239	A1EC95	6.96125	Drug Rx	DM005_001
240	A1EC95	7.47231	Drug Rx	DM006_001
241	A1EC95	8.09021	Drug Rx	DM007_001
242	A1EC95	7.66104	Drug Rx	DM008_001
243	A1EC95	7.50399	Drug Rx	DM009_001
244	A1L108	13.8384	Control	DM002_001
245	A1L108	13.5298	Control	DM003_001
246	A1L108	13.3098	Control	DM004_001
247	A1L108	13.0004	Drug Rx	DM005_001
248	A1L108	14.0748	Drug Rx	DM006_001
249	A1L108	14.1264	Drug Rx	DM007_001
250	A1L108	14.2025	Drug Rx	DM008_001
251	A1L108	13.9967	Drug Rx	DM009_001
252	A1L134	9.72172	Control	DM002_001
253	A1L134	9.67155	Control	DM003_001
254	A1L134	10.1198	Control	DM004_001
255	A1L134	8.9566	Drug Rx	DM005_001
256	A1L134	9.13224	Drug Rx	DM006_001
257	A1L134	9.6512	Drug Rx	DM007_001
258	A1L134	9.19393	Drug Rx	DM008_001
259	A1L134	9.44549	Drug Rx	DM009_001
260	A1L1I3	8.76691	Control	DM002_001
261	A1L1I3	8.43083	Control	DM003_001
262	A1L1I3	8.05609	Control	DM004_001
263	A1L1I3	7.8748	Drug Rx	DM005_001
264	A1L1I3	8.54782	Drug Rx	DM006_001
265	A1L1I3	8.39765	Drug Rx	DM007_001
266	A1L1I3	8.68918	Drug Rx	DM008_001
267	A1L1I3	8.33378	Drug Rx	DM009_001
268	A1L1J9	11.6215	Control	DM002_001
269	A1L1J9	12.2421	Control	DM003_001
270	A1L1J9	12.4157	Control	DM004_001
271	A1L1J9	13.1598	Drug Rx	DM005_001
272	A1L1J9	11.0119	Drug Rx	DM006_001
273	A1L1J9	11.1098	Drug Rx	DM007_001
274	A1L1J9	11.6106	Drug Rx	DM008_001
275	A1L1J9	11.533	Drug Rx	DM009_001
276	A1L1K1	10.1389	Control	DM002_001
277	A1L1K1	10.3518	Control	DM003_001
278	A1L1K1	10.1856	Control	DM004_001
279	A1L1K1	9.03254	Drug Rx	DM005_001
280	A1L1K1	11.358	Drug Rx	DM006_001
281	A1L1K1	11.1754	Drug Rx	DM007_001
282	A1L1K1	11.1797	Drug Rx	DM008_001
283	A1L1K1	10.8809	Drug Rx	DM009_001
284	A1L1K3	6.25493	Control	DM002_001
285	A1L1K3	6.22176	Control	DM003_001
286	A1L1K3	6.15214	Control	DM004_001
287	A1L1K3	4.79462	Drug Rx	DM005_001
288	A1L1K3	6.45739	Drug Rx	DM006_001
289	A1L1K3	6.95612	Drug Rx	DM007_001
290	A1L1K3	5.48307	Drug Rx	DM008_001
291	A1L1K3	6.70053	Drug Rx	DM009_001
292	A1L1L2	9.46846	Control	DM002_001
293	A1L1L2	10.0842	Control	DM003_001
294	A1L1L2	10.3696	Control	DM004_001
295	A1L1L2	11.1992	Drug Rx	DM005_001
296	A1L1L2	9.01471	Drug Rx	DM006_001
297	A1L1L2	8.66004	Drug Rx	DM007_001
298	A1L1L2	9.08251	Drug Rx	DM008_001
299	A1L1L2	8.89285	Drug Rx	DM009_001
300	A2RRT9	6.45796	Control	DM002_001
301	A2RRT9	8.10621	Control	DM003_001
302	A2RRT9	8.12046	Control	DM004_001
303	A2RRT9	7.40945	Drug Rx	DM005_001
304	A2RRT9	5.2977	Drug Rx	DM006_001
305	A2RRT9	6.24226	Drug Rx	DM007_001
306	A2RRT9	6.85151	Drug Rx	DM008_001
307	A2RRT9	5.62749	Drug Rx	DM009_001
308	A2RRU1	9.52892	Control	DM002_001
309	A2RRU1	9.83874	Control	DM003_001
310	A2RRU1	9.46362	Control	DM004_001
311	A2RRU1	8.89264	Drug Rx	DM005_001
312	A2RRU1	9.90878	Drug Rx	DM006_001
313	A2RRU1	10.0045	Drug Rx	DM007_001
314	A2RRU1	9.97489	Drug Rx	DM008_001
315	A2RRU1	9.52234	Drug Rx	DM009_001
316	A2RRU3	6.15254	Control	DM002_001
317	A2RRU3	6.72164	Control	DM003_001
318	A2RRU3	5.76163	Control	DM004_001
319	A2RRU3	6.55408	Drug Rx	DM006_001
320	A2RRU3	8.58094	Drug Rx	DM007_001
321	A2RRU3	8.20236	Drug Rx	DM008_001
322	A2RRU3	8.47705	Drug Rx	DM009_001
323	A2RRU4	10.1029	Control	DM002_001
324	A2RRU4	10.4546	Control	DM003_001
325	A2RRU4	10.7471	Control	DM004_001
326	A2RRU4	11.3078	Drug Rx	DM005_001
327	A2RRU4	9.19111	Drug Rx	DM006_001
328	A2RRU4	9.54001	Drug Rx	DM007_001
329	A2RRU4	9.58254	Drug Rx	DM008_001
330	A2RRU4	9.83218	Drug Rx	DM009_001
331	A2RUV9	6.47233	Control	DM003_001
332	A2RUV9	4.93222	Control	DM004_001
333	A2RUV9	7.37598	Drug Rx	DM005_001
334	A2RUV9	4.67723	Drug Rx	DM006_001
335	A2RUV9	6.11718	Drug Rx	DM007_001
336	A2RUV9	5.11601	Drug Rx	DM008_001
337	A2RUW1	8.78878	Control	DM002_001
338	A2RUW1	9.59877	Control	DM003_001
339	A2RUW1	9.41905	Control	DM004_001
340	A2RUW1	9.6134	Drug Rx	DM005_001
341	A2RUW1	10.8276	Drug Rx	DM006_001
342	A2RUW1	9.87194	Drug Rx	DM007_001
343	A2RUW1	10.0855	Drug Rx	DM008_001
344	A2RUW1	9.59738	Drug Rx	DM009_001
345	A2VCX1	7.42779	Control	DM002_001
346	A2VCX1	6.42626	Control	DM003_001
347	A2VCX1	6.65255	Control	DM004_001
348	A2VCX1	6.63743	Drug Rx	DM005_001
349	A2VCX1	8.24782	Drug Rx	DM006_001
350	A2VCX1	8.05688	Drug Rx	DM007_001
351	A2VCX1	7.78702	Drug Rx	DM008_001
352	A2VCX1	7.40997	Drug Rx	DM009_001
353	A2VD12	11.5418	Control	DM002_001
354	A2VD12	11.5465	Control	DM003_001
355	A2VD12	11.2911	Control	DM004_001
356	A2VD12	11.7369	Drug Rx	DM005_001
357	A2VD12	10.5344	Drug Rx	DM006_001
358	A2VD12	10.684	Drug Rx	DM007_001
359	A2VD12	10.7174	Drug Rx	DM008_001
360	A2VD12	10.9056	Drug Rx	DM009_001
361	A4F267	7.11155	Control	DM002_001
362	A4F267	7.51131	Control	DM003_001
363	A4F267	8.0105	Control	DM004_001
364	A4F267	8.89628	Drug Rx	DM005_001
365	A4F267	5.57121	Drug Rx	DM006_001
366	A4F267	5.54005	Drug Rx	DM007_001
367	A4F267	6.05307	Drug Rx	DM008_001
368	A4F267	6.96811	Drug Rx	DM009_001
369	A4KWA5	6.39435	Control	DM002_001
370	A4KWA5	4.84286	Control	DM003_001
371	A4KWA5	4.71411	Control	DM004_001
372	A4KWA5	3.91214	Drug Rx	DM005_001
373	A4KWA5	5.04719	Drug Rx	DM006_001
374	A4KWA5	4.40703	Drug Rx	DM007_001
375	A4KWA5	4.73103	Drug Rx	DM008_001
376	A4KWA5	3.85446	Drug Rx	DM009_001
377	A4L9P7	6.20223	Control	DM002_001
378	A4L9P7	5.86379	Control	DM003_001
379	A4L9P7	5.51804	Control	DM004_001
380	A4L9P7	4.12168	Drug Rx	DM005_001
381	A4L9P7	5.37811	Drug Rx	DM006_001
382	A4L9P7	4.86811	Drug Rx	DM007_001
383	A4L9P7	3.45039	Drug Rx	DM009_001
384	A5HK05	7.46296	Control	DM002_001
385	A5HK05	7.97774	Control	DM003_001
386	A5HK05	7.91318	Control	DM004_001
387	A5HK05	7.54529	Drug Rx	DM005_001
388	A5HK05	8.39342	Drug Rx	DM006_001
389	A5HK05	7.59494	Drug Rx	DM007_001
390	A5HK05	7.74929	Drug Rx	DM008_001
391	A5HK05	7.76502	Drug Rx	DM009_001
392	A6HD62	10.788	Control	DM002_001
393	A6HD62	10.7547	Control	DM003_001
394	A6HD62	10.4782	Control	DM004_001
395	A6HD62	10.0455	Drug Rx	DM005_001
396	A6HD62	10.9156	Drug Rx	DM006_001
397	A6HD62	10.7513	Drug Rx	DM007_001
398	A6HD62	10.59	Drug Rx	DM008_001
399	A6HD62	10.8815	Drug Rx	DM009_001
400	A7VJC2	10.2565	Control	DM002_001
401	A7VJC2	9.46172	Control	DM003_001
402	A7VJC2	9.25722	Control	DM004_001
403	A7VJC2	9.48955	Drug Rx	DM005_001
404	A7VJC2	9.61918	Drug Rx	DM006_001
405	A7VJC2	8.86923	Drug Rx	DM007_001
406	A7VJC2	8.71666	Drug Rx	DM008_001
407	A7VJC2	9.26449	Drug Rx	DM009_001
408	A8WCF8	8.22027	Control	DM002_001
409	A8WCF8	8.14536	Control	DM003_001
410	A8WCF8	7.97457	Control	DM004_001
411	A8WCF8	6.93454	Drug Rx	DM005_001
412	A8WCF8	8.15364	Drug Rx	DM006_001
413	A8WCF8	8.52913	Drug Rx	DM007_001
414	A8WCF8	8.27015	Drug Rx	DM008_001
415	A8WCF8	8.34425	Drug Rx	DM009_001
416	A9UMV8;P02262;P0C0S7;P0C169;P0C170;P0CC09;Q00728;Q4FZT6;Q64598	15.3895	Control	DM002_001
417	A9UMV8;P02262;P0C0S7;P0C169;P0C170;P0CC09;Q00728;Q4FZT6;Q64598	16.1822	Control	DM003_001
418	A9UMV8;P02262;P0C0S7;P0C169;P0C170;P0CC09;Q00728;Q4FZT6;Q64598	16.188	Control	DM004_001
419	A9UMV8;P02262;P0C0S7;P0C169;P0C170;P0CC09;Q00728;Q4FZT6;Q64598	16.9551	Drug Rx	DM005_001
420	A9UMV8;P02262;P0C0S7;P0C169;P0C170;P0CC09;Q00728;Q4FZT6;Q64598	15.6095	Drug Rx	DM006_001
421	A9UMV8;P02262;P0C0S7;P0C169;P0C170;P0CC09;Q00728;Q4FZT6;Q64598	15.6564	Drug Rx	DM007_001
422	A9UMV8;P02262;P0C0S7;P0C169;P0C170;P0CC09;Q00728;Q4FZT6;Q64598	16.0959	Drug Rx	DM008_001
423	A9UMV8;P02262;P0C0S7;P0C169;P0C170;P0CC09;Q00728;Q4FZT6;Q64598	15.3606	Drug Rx	DM009_001
424	B0BMW8	6.71955	Control	DM002_001
425	B0BMW8	7.35846	Control	DM003_001
426	B0BMW8	7.33646	Control	DM004_001
427	B0BMW8	7.72422	Drug Rx	DM005_001
428	B0BMW8	6.3829	Drug Rx	DM006_001
429	B0BMW8	6.85047	Drug Rx	DM007_001
430	B0BMW8	6.64721	Drug Rx	DM008_001
431	B0BMW8	6.85856	Drug Rx	DM009_001
432	B0BMY1	6.99183	Control	DM002_001
433	B0BMY1	8.50944	Control	DM003_001
434	B0BMY1	9.25308	Control	DM004_001
435	B0BMY1	9.65154	Drug Rx	DM005_001
436	B0BMY1	9.35037	Drug Rx	DM006_001
437	B0BMY1	8.5361	Drug Rx	DM007_001
438	B0BMY1	8.48225	Drug Rx	DM008_001
439	B0BMY1	7.80428	Drug Rx	DM009_001
440	B0BN18	12.458	Control	DM002_001
441	B0BN18	12.0068	Control	DM003_001
442	B0BN18	12.345	Control	DM004_001
443	B0BN18	11.7319	Drug Rx	DM005_001
444	B0BN18	12.3653	Drug Rx	DM006_001
445	B0BN18	12.4303	Drug Rx	DM007_001
446	B0BN18	12.4481	Drug Rx	DM008_001
447	B0BN18	12.3913	Drug Rx	DM009_001
448	B0BN72	11.4349	Control	DM002_001
449	B0BN72	9.66607	Control	DM003_001
450	B0BN72	10.0628	Control	DM004_001
451	B0BN72	9.32779	Drug Rx	DM005_001
452	B0BN72	11.3525	Drug Rx	DM006_001
453	B0BN72	11.1928	Drug Rx	DM007_001
454	B0BN72	11.3935	Drug Rx	DM008_001
455	B0BN72	11.1819	Drug Rx	DM009_001
456	B0BN85	10.0673	Control	DM002_001
457	B0BN85	10.0179	Control	DM003_001
458	B0BN85	9.6463	Control	DM004_001
459	B0BN85	9.13241	Drug Rx	DM005_001
460	B0BN85	9.9124	Drug Rx	DM006_001
461	B0BN85	10.0684	Drug Rx	DM007_001
462	B0BN85	9.99163	Drug Rx	DM008_001
463	B0BN85	9.88735	Drug Rx	DM009_001
464	B0BN86	8.55286	Control	DM002_001
465	B0BN86	11.2821	Control	DM003_001
466	B0BN86	11.757	Control	DM004_001
467	B0BN86	11.9892	Drug Rx	DM005_001
468	B0BN86	9.50137	Drug Rx	DM006_001
469	B0BN86	8.55695	Drug Rx	DM007_001
470	B0BN86	10.5519	Drug Rx	DM008_001
471	B0BN86	10.4812	Drug Rx	DM009_001
472	B0BN93	10.1847	Control	DM002_001
473	B0BN93	9.61249	Control	DM003_001
474	B0BN93	9.42898	Control	DM004_001
475	B0BN93	8.91861	Drug Rx	DM005_001
476	B0BN93	10.3934	Drug Rx	DM006_001
477	B0BN93	10.2419	Drug Rx	DM007_001
478	B0BN93	10.3881	Drug Rx	DM008_001
479	B0BN93	10.1936	Drug Rx	DM009_001
480	B0BN94	10.6469	Control	DM002_001
481	B0BN94	10.8899	Control	DM003_001
482	B0BN94	10.9766	Control	DM004_001
483	B0BN94	11.6943	Drug Rx	DM005_001
484	B0BN94	9.74301	Drug Rx	DM006_001
485	B0BN94	9.75764	Drug Rx	DM007_001
486	B0BN94	9.98693	Drug Rx	DM008_001
487	B0BN94	10.788	Drug Rx	DM009_001
488	B0BNA5	12.3095	Control	DM002_001
489	B0BNA5	12.9226	Control	DM003_001
490	B0BNA5	13.0602	Control	DM004_001
491	B0BNA5	13.7433	Drug Rx	DM005_001
492	B0BNA5	13.1793	Drug Rx	DM006_001
493	B0BNA5	12.5601	Drug Rx	DM007_001
494	B0BNA5	12.7915	Drug Rx	DM008_001
495	B0BNA5	12.6119	Drug Rx	DM009_001
496	B0BNA7	9.34712	Control	DM002_001
497	B0BNA7	9.17863	Control	DM003_001
498	B0BNA7	8.60357	Control	DM004_001
499	B0BNA7	8.12916	Drug Rx	DM005_001
500	B0BNA7	10.0422	Drug Rx	DM006_001
501	B0BNA7	10.1239	Drug Rx	DM007_001
502	B0BNA7	9.75465	Drug Rx	DM008_001
503	B0BNA7	9.55295	Drug Rx	DM009_001
504	B0BNC9	7.7855	Control	DM002_001
505	B0BNC9	6.79694	Control	DM003_001
506	B0BNC9	7.0109	Control	DM004_001
507	B0BNC9	8.11839	Drug Rx	DM005_001
508	B0BNC9	6.89376	Drug Rx	DM006_001
509	B0BNC9	6.1038	Drug Rx	DM007_001
510	B0BNC9	6.47203	Drug Rx	DM008_001
511	B0BNC9	6.76904	Drug Rx	DM009_001
512	B0BNE2	8.3279	Control	DM002_001
513	B0BNE2	10.529	Control	DM003_001
514	B0BNE2	10.4099	Control	DM004_001
515	B0BNE2	8.28861	Drug Rx	DM005_001
516	B0BNE2	10.4394	Drug Rx	DM006_001
517	B0BNE2	8.89697	Drug Rx	DM007_001
518	B0BNE2	10.0531	Drug Rx	DM008_001
519	B0BNE2	9.05961	Drug Rx	DM009_001
520	B0BNE5	10.1859	Control	DM002_001
521	B0BNE5	9.16517	Control	DM003_001
522	B0BNE5	9.0989	Control	DM004_001
523	B0BNE5	9.61253	Drug Rx	DM005_001
524	B0BNE5	10.2787	Drug Rx	DM006_001
525	B0BNE5	9.78078	Drug Rx	DM007_001
526	B0BNE5	9.96705	Drug Rx	DM008_001
527	B0BNE5	9.72695	Drug Rx	DM009_001
528	B0BNF1	11.7031	Control	DM002_001
529	B0BNF1	11.6269	Control	DM003_001
530	B0BNF1	11.3367	Control	DM004_001
531	B0BNF1	10.7187	Drug Rx	DM005_001
532	B0BNF1	12.0829	Drug Rx	DM006_001
533	B0BNF1	11.9685	Drug Rx	DM007_001
534	B0BNF1	12.0139	Drug Rx	DM008_001
535	B0BNF1	11.8861	Drug Rx	DM009_001
536	B0BNG0	13.6238	Control	DM002_001
537	B0BNG0	14.2516	Control	DM003_001
538	B0BNG0	14.4499	Control	DM004_001
539	B0BNG0	14.7238	Drug Rx	DM005_001
540	B0BNG0	13.2491	Drug Rx	DM006_001
541	B0BNG0	13.3126	Drug Rx	DM007_001
542	B0BNG0	13.6441	Drug Rx	DM008_001
543	B0BNG0	13.7611	Drug Rx	DM009_001
544	B0BNI5	5.25562	Control	DM002_001
545	B0BNI5	7.5616	Control	DM003_001
546	B0BNI5	8.45201	Control	DM004_001
547	B0BNI5	8.08787	Drug Rx	DM005_001
548	B0BNI5	5.67292	Drug Rx	DM006_001
549	B0BNI5	6.4052	Drug Rx	DM007_001
550	B0BNI5	6.77461	Drug Rx	DM008_001
551	B0BNI5	6.69853	Drug Rx	DM009_001
552	B0BNL6	11.992	Control	DM002_001
553	B0BNL6	12.1107	Control	DM003_001
554	B0BNL6	11.8312	Control	DM004_001
555	B0BNL6	11.5995	Drug Rx	DM005_001
556	B0BNL6	12.4136	Drug Rx	DM006_001
557	B0BNL6	12.567	Drug Rx	DM007_001
558	B0BNL6	12.7809	Drug Rx	DM008_001
559	B0BNL6	12.519	Drug Rx	DM009_001
560	B0BNN3	14.6443	Control	DM002_001
561	B0BNN3	13.0332	Control	DM003_001
562	B0BNN3	13.0558	Control	DM004_001
563	B0BNN3	12.6947	Drug Rx	DM005_001
564	B0BNN3	13.9914	Drug Rx	DM006_001
565	B0BNN3	13.8531	Drug Rx	DM007_001
566	B0BNN3	14.2473	Drug Rx	DM008_001
567	B0BNN3	14.1719	Drug Rx	DM009_001
568	B0K025	13.8791	Control	DM002_001
569	B0K025	13.6743	Control	DM003_001
570	B0K025	13.9419	Control	DM004_001
571	B0K025	14.0597	Drug Rx	DM005_001
572	B0K025	13.0897	Drug Rx	DM006_001
573	B0K025	12.9687	Drug Rx	DM007_001
574	B0K025	13.3453	Drug Rx	DM008_001
575	B0K025	13.1336	Drug Rx	DM009_001
576	B0K036	5.76673	Control	DM002_001
577	B0K036	4.47506	Control	DM003_001
578	B0K036	3.88835	Drug Rx	DM006_001
579	B0K036	5.09205	Drug Rx	DM007_001
580	B0K036	3.46609	Drug Rx	DM008_001
581	B0LT89	12.8774	Control	DM002_001
582	B0LT89	12.7666	Control	DM003_001
583	B0LT89	12.4228	Control	DM004_001
584	B0LT89	12.0647	Drug Rx	DM005_001
585	B0LT89	13.0418	Drug Rx	DM006_001
586	B0LT89	13.2169	Drug Rx	DM007_001
587	B0LT89	13.1104	Drug Rx	DM008_001
588	B0LT89	13.204	Drug Rx	DM009_001
589	B1H222	6.35554	Control	DM002_001
590	B1H222	5.63349	Control	DM003_001
591	B1H222	6.64683	Control	DM004_001
592	B1H222	4.9524	Drug Rx	DM005_001
593	B1H222	7.01355	Drug Rx	DM006_001
594	B1H222	6.87207	Drug Rx	DM007_001
595	B1H222	6.91836	Drug Rx	DM008_001
596	B1H222	6.9683	Drug Rx	DM009_001
597	B1H234	8.29527	Control	DM002_001
598	B1H234	8.48358	Control	DM003_001
599	B1H234	8.02474	Control	DM004_001
600	B1H234	8.99895	Drug Rx	DM005_001
601	B1H234	7.03013	Drug Rx	DM006_001
602	B1H234	7.50464	Drug Rx	DM007_001
603	B1H234	7.25791	Drug Rx	DM008_001
604	B1H234	7.29044	Drug Rx	DM009_001
605	B1H267	12.2354	Control	DM002_001
606	B1H267	12.2017	Control	DM003_001
607	B1H267	12.1362	Control	DM004_001
608	B1H267	12.428	Drug Rx	DM005_001
609	B1H267	12.9117	Drug Rx	DM006_001
610	B1H267	12.4721	Drug Rx	DM007_001
611	B1H267	12.3273	Drug Rx	DM008_001
612	B1H267	12.7211	Drug Rx	DM009_001
613	B1H268	7.39893	Control	DM002_001
614	B1H268	7.37774	Control	DM003_001
615	B1H268	7.03324	Control	DM004_001
616	B1H268	6.67567	Drug Rx	DM005_001
617	B1H268	7.15367	Drug Rx	DM006_001
618	B1H268	7.3987	Drug Rx	DM007_001
619	B1H268	7.42258	Drug Rx	DM008_001
620	B1H268	6.568	Drug Rx	DM009_001
621	B1H285	7.93052	Control	DM002_001
622	B1H285	7.44292	Control	DM003_001
623	B1H285	7.95011	Control	DM004_001
624	B1H285	6.9909	Drug Rx	DM005_001
625	B1H285	7.80225	Drug Rx	DM006_001
626	B1H285	7.78968	Drug Rx	DM007_001
627	B1H285	8.38122	Drug Rx	DM008_001
628	B1H285	7.53386	Drug Rx	DM009_001
629	B1WBU8	6.60324	Control	DM002_001
630	B1WBU8	5.98751	Control	DM003_001
631	B1WBU8	6.93607	Control	DM004_001
632	B1WBU8	7.72132	Drug Rx	DM005_001
633	B1WBU8	7.86111	Drug Rx	DM006_001
634	B1WBU8	7.52601	Drug Rx	DM007_001
635	B1WBU8	8.41752	Drug Rx	DM008_001
636	B1WBU8	8.42867	Drug Rx	DM009_001
637	B1WC40	8.60411	Control	DM002_001
638	B1WC40	8.83137	Control	DM003_001
639	B1WC40	8.21481	Control	DM004_001
640	B1WC40	7.00548	Drug Rx	DM005_001
641	B1WC40	7.3192	Drug Rx	DM006_001
642	B1WC40	8.24108	Drug Rx	DM007_001
643	B1WC40	6.78687	Drug Rx	DM008_001
644	B1WC40	7.39673	Drug Rx	DM009_001
645	B1WC61	9.67686	Control	DM002_001
646	B1WC61	9.31016	Control	DM003_001
647	B1WC61	9.74604	Control	DM004_001
648	B1WC61	10.4982	Drug Rx	DM005_001
649	B1WC61	7.79882	Drug Rx	DM006_001
650	B1WC61	7.81492	Drug Rx	DM007_001
651	B1WC61	8.42252	Drug Rx	DM008_001
652	B1WC61	8.54551	Drug Rx	DM009_001
653	B1WC86	8.9979	Control	DM002_001
654	B1WC86	9.99449	Control	DM003_001
655	B1WC86	10.1084	Control	DM004_001
656	B1WC86	10.6006	Drug Rx	DM005_001
657	B1WC86	8.21164	Drug Rx	DM006_001
658	B1WC86	8.17237	Drug Rx	DM007_001
659	B1WC86	8.59644	Drug Rx	DM008_001
660	B1WC86	8.74162	Drug Rx	DM009_001
661	B2GUV7	10.5352	Control	DM002_001
662	B2GUV7	9.68139	Control	DM003_001
663	B2GUV7	9.44521	Control	DM004_001
664	B2GUV7	7.94333	Drug Rx	DM005_001
665	B2GUV7	10.6629	Drug Rx	DM006_001
666	B2GUV7	10.2912	Drug Rx	DM007_001
667	B2GUV7	10.3811	Drug Rx	DM008_001
668	B2GUV7	10.133	Drug Rx	DM009_001
669	B2GUY0	13.2754	Control	DM002_001
670	B2GUY0	13.6367	Control	DM003_001
671	B2GUY0	13.5343	Control	DM004_001
672	B2GUY0	13.8637	Drug Rx	DM005_001
673	B2GUY0	12.6846	Drug Rx	DM006_001
674	B2GUY0	12.9275	Drug Rx	DM007_001
675	B2GUY0	12.8386	Drug Rx	DM008_001
676	B2GUY0	13.1196	Drug Rx	DM009_001
677	B2GUZ1	8.59577	Control	DM002_001
678	B2GUZ1	8.80846	Control	DM003_001
679	B2GUZ1	8.61991	Control	DM004_001
680	B2GUZ1	7.34093	Drug Rx	DM005_001
681	B2GUZ1	8.82853	Drug Rx	DM006_001
682	B2GUZ1	8.97983	Drug Rx	DM007_001
683	B2GUZ1	8.99705	Drug Rx	DM008_001
684	B2GUZ1	8.63024	Drug Rx	DM009_001
685	B2GUZ5	14.4387	Control	DM002_001
686	B2GUZ5	14.181	Control	DM003_001
687	B2GUZ5	14.112	Control	DM004_001
688	B2GUZ5	13.9776	Drug Rx	DM005_001
689	B2GUZ5	14.7723	Drug Rx	DM006_001
690	B2GUZ5	14.741	Drug Rx	DM007_001
691	B2GUZ5	14.8696	Drug Rx	DM008_001
692	B2GUZ5	14.6005	Drug Rx	DM009_001
693	B2GV06	8.69698	Control	DM002_001
694	B2GV06	8.54943	Control	DM003_001
695	B2GV06	9.11602	Control	DM004_001
696	B2GV06	9.13365	Drug Rx	DM005_001
697	B2GV06	6.53623	Drug Rx	DM006_001
698	B2GV06	4.98486	Drug Rx	DM007_001
699	B2GV06	6.59658	Drug Rx	DM008_001
700	B2GV06	8.52097	Drug Rx	DM009_001
701	B2GV22	9.24605	Control	DM002_001
702	B2GV22	9.59243	Control	DM003_001
703	B2GV22	9.74935	Control	DM004_001
704	B2GV22	10.2056	Drug Rx	DM005_001
705	B2GV22	8.41446	Drug Rx	DM006_001
706	B2GV22	8.60516	Drug Rx	DM007_001
707	B2GV22	8.98707	Drug Rx	DM008_001
708	B2GV22	9.00406	Drug Rx	DM009_001
709	B2GV24	8.51831	Control	DM002_001
710	B2GV24	6.53248	Control	DM003_001
711	B2GV24	7.3	Control	DM004_001
712	B2GV24	6.09364	Drug Rx	DM005_001
713	B2GV24	7.07022	Drug Rx	DM006_001
714	B2GV24	7.15399	Drug Rx	DM007_001
715	B2GV24	7.24013	Drug Rx	DM008_001
716	B2GV24	7.30205	Drug Rx	DM009_001
717	B2GV38	9.99707	Control	DM002_001
718	B2GV38	10.641	Control	DM003_001
719	B2GV38	10.4606	Control	DM004_001
720	B2GV38	8.54548	Drug Rx	DM005_001
721	B2GV38	10.7668	Drug Rx	DM006_001
722	B2GV38	9.76	Drug Rx	DM007_001
723	B2GV38	10.1795	Drug Rx	DM008_001
724	B2GV38	10.0969	Drug Rx	DM009_001
725	B2GV52	9.59237	Control	DM002_001
726	B2GV52	9.48562	Control	DM003_001
727	B2GV52	9.03741	Control	DM004_001
728	B2GV52	8.97848	Drug Rx	DM005_001
729	B2GV52	9.40413	Drug Rx	DM006_001
730	B2GV52	9.40596	Drug Rx	DM007_001
731	B2GV52	9.57734	Drug Rx	DM008_001
732	B2GV52	9.36313	Drug Rx	DM009_001
733	B2GV54	12.7883	Control	DM002_001
734	B2GV54	12.0036	Control	DM003_001
735	B2GV54	12.1611	Control	DM004_001
736	B2GV54	13.0891	Drug Rx	DM005_001
737	B2GV54	12.1154	Drug Rx	DM006_001
738	B2GV54	12.0202	Drug Rx	DM007_001
739	B2GV54	12.6004	Drug Rx	DM008_001
740	B2GV54	12.2854	Drug Rx	DM009_001
741	B2GV71	9.99002	Control	DM002_001
742	B2GV71	9.04653	Control	DM003_001
743	B2GV71	8.91942	Control	DM004_001
744	B2GV71	8.85825	Drug Rx	DM005_001
745	B2GV71	7.65987	Drug Rx	DM007_001
746	B2GV71	8.86516	Drug Rx	DM008_001
747	B2GV71	8.80247	Drug Rx	DM009_001
748	B2GV72	10.4486	Control	DM002_001
749	B2GV72	10.5268	Control	DM003_001
750	B2GV72	10.3782	Control	DM004_001
751	B2GV72	9.33635	Drug Rx	DM005_001
752	B2GV72	10.0874	Drug Rx	DM006_001
753	B2GV72	10.7095	Drug Rx	DM007_001
754	B2GV72	10.6471	Drug Rx	DM008_001
755	B2GV72	10.6618	Drug Rx	DM009_001
756	B2GV87	10.299	Control	DM002_001
757	B2GV87	10.1137	Control	DM003_001
758	B2GV87	9.74869	Control	DM004_001
759	B2GV87	9.45422	Drug Rx	DM005_001
760	B2GV87	10.8362	Drug Rx	DM006_001
761	B2GV87	10.8777	Drug Rx	DM007_001
762	B2GV87	11.0582	Drug Rx	DM008_001
763	B2GV87	10.5509	Drug Rx	DM009_001
764	B2RYE5	6.43814	Control	DM002_001
765	B2RYE5	5.97259	Control	DM003_001
766	B2RYE5	5.15828	Control	DM004_001
767	B2RYE5	5.35113	Drug Rx	DM005_001
768	B2RYE5	6.92353	Drug Rx	DM006_001
769	B2RYE5	5.70259	Drug Rx	DM007_001
770	B2RYE5	7.36301	Drug Rx	DM008_001
771	B2RYE5	6.28865	Drug Rx	DM009_001
772	B2RYF1	6.97446	Control	DM002_001
773	B2RYF1	6.41406	Control	DM003_001
774	B2RYF1	6.14524	Control	DM004_001
775	B2RYF1	4.88442	Drug Rx	DM005_001
776	B2RYF1	7.27063	Drug Rx	DM006_001
777	B2RYF1	6.51586	Drug Rx	DM007_001
778	B2RYF1	6.30042	Drug Rx	DM008_001
779	B2RYF1	6.3987	Drug Rx	DM009_001
780	B2RYF7	8.48924	Control	DM002_001
781	B2RYF7	9.21143	Control	DM003_001
782	B2RYF7	9.29135	Control	DM004_001
783	B2RYF7	9.67906	Drug Rx	DM005_001
784	B2RYF7	8.90802	Drug Rx	DM006_001
785	B2RYF7	8.29735	Drug Rx	DM007_001
786	B2RYF7	8.70251	Drug Rx	DM008_001
787	B2RYF7	8.64307	Drug Rx	DM009_001
788	B2RYG6	11.3931	Control	DM002_001
789	B2RYG6	11.0155	Control	DM003_001
790	B2RYG6	10.8372	Control	DM004_001
791	B2RYG6	10.9473	Drug Rx	DM005_001
792	B2RYG6	11.1734	Drug Rx	DM006_001
793	B2RYG6	11.1689	Drug Rx	DM007_001
794	B2RYG6	11.0927	Drug Rx	DM008_001
795	B2RYG6	11.1404	Drug Rx	DM009_001
796	B2RYG8	7.26456	Control	DM002_001
797	B2RYG8	7.59011	Control	DM003_001
798	B2RYG8	6.58193	Control	DM004_001
799	B2RYG8	7.49547	Drug Rx	DM005_001
800	B2RYG8	8.66964	Drug Rx	DM006_001
801	B2RYG8	7.60895	Drug Rx	DM007_001
802	B2RYG8	7.26037	Drug Rx	DM008_001
803	B2RYG8	7.94733	Drug Rx	DM009_001
804	B2RYH9	7.79117	Control	DM002_001
805	B2RYH9	7.52972	Control	DM003_001
806	B2RYH9	8.14463	Control	DM004_001
807	B2RYH9	8.78049	Drug Rx	DM005_001
808	B2RYH9	6.97434	Drug Rx	DM006_001
809	B2RYH9	8.15384	Drug Rx	DM007_001
810	B2RYH9	8.07371	Drug Rx	DM008_001
811	B2RYH9	8.2734	Drug Rx	DM009_001
812	B2RYI0	9.11703	Control	DM002_001
813	B2RYI0	8.60457	Control	DM003_001
814	B2RYI0	8.75553	Control	DM004_001
815	B2RYI0	8.4647	Drug Rx	DM005_001
816	B2RYI0	9.51593	Drug Rx	DM006_001
817	B2RYI0	9.82413	Drug Rx	DM007_001
818	B2RYI0	9.52161	Drug Rx	DM008_001
819	B2RYI0	9.25062	Drug Rx	DM009_001
820	B2RYJ4	10.1994	Control	DM002_001
821	B2RYJ4	10.5739	Control	DM003_001
822	B2RYJ4	10.3021	Control	DM004_001
823	B2RYJ4	8.66046	Drug Rx	DM005_001
824	B2RYJ4	10.2355	Drug Rx	DM006_001
825	B2RYJ4	10.2852	Drug Rx	DM007_001
826	B2RYJ4	10.4943	Drug Rx	DM008_001
827	B2RYJ4	10.3927	Drug Rx	DM009_001
828	B2RYJ8	7.18506	Control	DM002_001
829	B2RYJ8	5.21133	Control	DM003_001
830	B2RYJ8	7.07407	Control	DM004_001
831	B2RYJ8	6.54284	Drug Rx	DM005_001
832	B2RYJ8	7.01668	Drug Rx	DM006_001
833	B2RYJ8	7.38865	Drug Rx	DM007_001
834	B2RYJ8	7.43316	Drug Rx	DM008_001
835	B2RYJ8	7.67879	Drug Rx	DM009_001
836	B2RYM5	10.005	Control	DM002_001
837	B2RYM5	9.93537	Control	DM003_001
838	B2RYM5	9.90837	Control	DM004_001
839	B2RYM5	9.36948	Drug Rx	DM005_001
840	B2RYM5	10.1732	Drug Rx	DM006_001
841	B2RYM5	9.89043	Drug Rx	DM007_001
842	B2RYM5	9.58961	Drug Rx	DM008_001
843	B2RYM5	9.79774	Drug Rx	DM009_001
844	B2RYN7	9.21043	Control	DM002_001
845	B2RYN7	9.93861	Control	DM003_001
846	B2RYN7	9.18413	Control	DM004_001
847	B2RYN7	8.6785	Drug Rx	DM005_001
848	B2RYN7	9.94298	Drug Rx	DM006_001
849	B2RYN7	9.83355	Drug Rx	DM007_001
850	B2RYN7	9.99751	Drug Rx	DM008_001
851	B2RYN7	9.65022	Drug Rx	DM009_001
852	B2RYU6	8.77819	Control	DM002_001
853	B2RYU6	8.80368	Control	DM003_001
854	B2RYU6	8.79219	Control	DM004_001
855	B2RYU6	7.96375	Drug Rx	DM005_001
856	B2RYU6	9.03727	Drug Rx	DM006_001
857	B2RYU6	8.97516	Drug Rx	DM007_001
858	B2RYU6	9.02164	Drug Rx	DM008_001
859	B2RYU6	9.07975	Drug Rx	DM009_001
860	B2RYW9	8.68031	Control	DM002_001
861	B2RYW9	8.93961	Control	DM003_001
862	B2RYW9	8.74545	Control	DM004_001
863	B2RYW9	8.69764	Drug Rx	DM005_001
864	B2RYW9	7.29522	Drug Rx	DM006_001
865	B2RYW9	8.10286	Drug Rx	DM007_001
866	B2RYW9	8.24346	Drug Rx	DM008_001
867	B2RYW9	8.27897	Drug Rx	DM009_001
868	B2RZ27	9.43263	Control	DM002_001
869	B2RZ27	10.1764	Control	DM003_001
870	B2RZ27	10.1467	Control	DM004_001
871	B2RZ27	10.4166	Drug Rx	DM005_001
872	B2RZ27	9.93504	Drug Rx	DM006_001
873	B2RZ27	9.94428	Drug Rx	DM007_001
874	B2RZ27	9.8995	Drug Rx	DM008_001
875	B2RZ27	9.70821	Drug Rx	DM009_001
876	B2RZ78	9.21636	Control	DM002_001
877	B2RZ78	8.93152	Control	DM003_001
878	B2RZ78	9.19435	Control	DM004_001
879	B2RZ78	9.48917	Drug Rx	DM005_001
880	B2RZ78	10.2982	Drug Rx	DM006_001
881	B2RZ78	9.90682	Drug Rx	DM007_001
882	B2RZ78	9.69482	Drug Rx	DM008_001
883	B2RZ78	9.14883	Drug Rx	DM009_001
884	B3DMA2	12.2282	Control	DM002_001
885	B3DMA2	12.6994	Control	DM003_001
886	B3DMA2	12.8916	Control	DM004_001
887	B3DMA2	13.0435	Drug Rx	DM005_001
888	B3DMA2	11.7755	Drug Rx	DM006_001
889	B3DMA2	11.6589	Drug Rx	DM007_001
890	B3DMA2	11.8058	Drug Rx	DM008_001
891	B3DMA2	12.0107	Drug Rx	DM009_001
892	B3GNI6	11.5404	Control	DM002_001
893	B3GNI6	12.1219	Control	DM003_001
894	B3GNI6	12.1462	Control	DM004_001
895	B3GNI6	12.396	Drug Rx	DM005_001
896	B3GNI6	12.0868	Drug Rx	DM006_001
897	B3GNI6	11.937	Drug Rx	DM007_001
898	B3GNI6	11.9646	Drug Rx	DM008_001
899	B3GNI6	11.8587	Drug Rx	DM009_001
900	B4F766	9.02287	Control	DM002_001
901	B4F766	8.61083	Control	DM003_001
902	B4F766	9.12284	Control	DM004_001
903	B4F766	9.11461	Drug Rx	DM005_001
904	B4F766	9.01378	Drug Rx	DM006_001
905	B4F766	8.61214	Drug Rx	DM007_001
906	B4F766	8.61306	Drug Rx	DM008_001
907	B4F766	8.23718	Drug Rx	DM009_001
908	B4F777	8.03168	Control	DM002_001
909	B4F777	8.22361	Control	DM003_001
910	B4F777	7.68575	Control	DM004_001
911	B4F777	6.02613	Drug Rx	DM005_001
912	B4F777	7.17159	Drug Rx	DM006_001
913	B4F777	7.84413	Drug Rx	DM007_001
914	B4F777	7.13233	Drug Rx	DM008_001
915	B4F777	7.34643	Drug Rx	DM009_001
916	B4F779	7.84871	Control	DM002_001
917	B4F779	8.68749	Control	DM003_001
918	B4F779	8.56322	Control	DM004_001
919	B4F779	7.93998	Drug Rx	DM005_001
920	B4F779	8.25614	Drug Rx	DM006_001
921	B4F779	8.53553	Drug Rx	DM007_001
922	B4F779	8.44197	Drug Rx	DM008_001
923	B4F779	8.16718	Drug Rx	DM009_001
924	B4F785	7.91718	Control	DM002_001
925	B4F785	5.90215	Control	DM003_001
926	B4F785	6.41773	Control	DM004_001
927	B4F785	7.96513	Drug Rx	DM005_001
928	B4F785	5.8986	Drug Rx	DM006_001
929	B4F785	6.98191	Drug Rx	DM007_001
930	B4F785	6.28357	Drug Rx	DM008_001
931	B4F785	5.89756	Drug Rx	DM009_001
932	B4F795	11.1952	Control	DM002_001
933	B4F795	11.2646	Control	DM003_001
934	B4F795	11.0463	Control	DM004_001
935	B4F795	11.6423	Drug Rx	DM005_001
936	B4F795	10.4893	Drug Rx	DM006_001
937	B4F795	11.2495	Drug Rx	DM007_001
938	B4F795	11.234	Drug Rx	DM008_001
939	B4F795	11.2241	Drug Rx	DM009_001
940	B4F7A1	7.63394	Control	DM002_001
941	B4F7A1	6.66064	Control	DM003_001
942	B4F7A1	5.66653	Drug Rx	DM006_001
943	B4F7A1	5.23612	Drug Rx	DM007_001
944	B4F7A1	5.7675	Drug Rx	DM008_001
945	B4F7A1	4.63894	Drug Rx	DM009_001
946	B4F7E7	9.12363	Control	DM002_001
947	B4F7E7	9.28077	Control	DM003_001
948	B4F7E7	8.99154	Control	DM004_001
949	B4F7E7	8.76167	Drug Rx	DM005_001
950	B4F7E7	9.01737	Drug Rx	DM006_001
951	B4F7E7	9.87109	Drug Rx	DM007_001
952	B4F7E7	9.54414	Drug Rx	DM008_001
953	B4F7E7	9.20924	Drug Rx	DM009_001
954	B4F7E8	11.7726	Control	DM002_001
955	B4F7E8	11.2309	Control	DM003_001
956	B4F7E8	10.8318	Control	DM004_001
957	B4F7E8	10.4484	Drug Rx	DM005_001
958	B4F7E8	12.2375	Drug Rx	DM006_001
959	B4F7E8	12.1875	Drug Rx	DM007_001
960	B4F7E8	12.0438	Drug Rx	DM008_001
961	B4F7E8	12.0551	Drug Rx	DM009_001
962	B4F7F3	10.5597	Control	DM002_001
963	B4F7F3	9.86959	Control	DM003_001
964	B4F7F3	9.65234	Control	DM004_001
965	B4F7F3	9.24855	Drug Rx	DM005_001
966	B4F7F3	10.8416	Drug Rx	DM006_001
967	B4F7F3	11.0718	Drug Rx	DM007_001
968	B4F7F3	10.738	Drug Rx	DM008_001
969	B4F7F3	10.5645	Drug Rx	DM009_001
970	B5D5N9	10.0535	Control	DM002_001
971	B5D5N9	10.9842	Control	DM003_001
972	B5D5N9	10.7983	Control	DM004_001
973	B5D5N9	10.6513	Drug Rx	DM005_001
974	B5D5N9	10.3401	Drug Rx	DM006_001
975	B5D5N9	10.433	Drug Rx	DM007_001
976	B5D5N9	10.7601	Drug Rx	DM008_001
977	B5D5N9	10.2011	Drug Rx	DM009_001
978	B5DEH0	7.598	Control	DM002_001
979	B5DEH0	7.66287	Control	DM003_001
980	B5DEH0	6.98905	Control	DM004_001
981	B5DEH0	6.34793	Drug Rx	DM005_001
982	B5DEH0	8.55134	Drug Rx	DM006_001
983	B5DEH0	9.1282	Drug Rx	DM007_001
984	B5DEH0	8.5783	Drug Rx	DM008_001
985	B5DEH0	8.79476	Drug Rx	DM009_001
986	B5DEH2	13.1539	Control	DM002_001
987	B5DEH2	13.5692	Control	DM003_001
988	B5DEH2	13.5611	Control	DM004_001
989	B5DEH2	14.2244	Drug Rx	DM005_001
990	B5DEH2	12.6967	Drug Rx	DM006_001
991	B5DEH2	12.6197	Drug Rx	DM007_001
992	B5DEH2	13.0113	Drug Rx	DM008_001
993	B5DEH2	12.9227	Drug Rx	DM009_001
994	B5DEL1	8.68338	Control	DM002_001
995	B5DEL1	7.38243	Control	DM003_001
996	B5DEL1	7.61296	Control	DM004_001
997	B5DEL1	7.10807	Drug Rx	DM005_001
998	B5DEL1	8.42983	Drug Rx	DM006_001
999	B5DEL1	8.40772	Drug Rx	DM007_001
1000	B5DEL1	7.61584	Drug Rx	DM008_001
1001	B5DEL1	8.19878	Drug Rx	DM009_001
1002	B5DEL3	9.21147	Control	DM002_001
1003	B5DEL3	9.05485	Control	DM003_001
1004	B5DEL3	9.23247	Control	DM004_001
1005	B5DEL3	9.08785	Drug Rx	DM005_001
1006	B5DEL3	7.781	Drug Rx	DM006_001
1007	B5DEL3	7.95557	Drug Rx	DM007_001
1008	B5DEL3	8.12785	Drug Rx	DM008_001
1009	B5DEL3	8.42792	Drug Rx	DM009_001
1010	B5DEN9	9.73951	Control	DM002_001
1011	B5DEN9	9.33963	Control	DM003_001
1012	B5DEN9	8.82281	Control	DM004_001
1013	B5DEN9	8.52963	Drug Rx	DM005_001
1014	B5DEN9	9.77894	Drug Rx	DM006_001
1015	B5DEN9	9.95074	Drug Rx	DM007_001
1016	B5DEN9	9.41824	Drug Rx	DM008_001
1017	B5DEN9	9.6694	Drug Rx	DM009_001
1018	B5DEQ3	7.83991	Control	DM002_001
1019	B5DEQ3	6.65115	Control	DM003_001
1020	B5DEQ3	7.33264	Control	DM004_001
1021	B5DEQ3	7.70158	Drug Rx	DM005_001
1022	B5DEQ3	4.83426	Drug Rx	DM006_001
1023	B5DEQ3	4.6288	Drug Rx	DM007_001
1024	B5DEQ3	5.48815	Drug Rx	DM008_001
1025	B5DEQ3	5.60066	Drug Rx	DM009_001
1026	B5DF21	5.0389	Control	DM002_001
1027	B5DF21	5.86058	Control	DM003_001
1028	B5DF21	4.48102	Control	DM004_001
1029	B5DF21	3.14818	Drug Rx	DM005_001
1030	B5DF21	6.86948	Drug Rx	DM006_001
1031	B5DF21	7.0549	Drug Rx	DM007_001
1032	B5DF21	5.10791	Drug Rx	DM008_001
1033	B5DF21	5.80887	Drug Rx	DM009_001
1034	B5DF27	10.0774	Control	DM002_001
1035	B5DF27	10.3625	Control	DM003_001
1036	B5DF27	10.2006	Control	DM004_001
1037	B5DF27	10.6275	Drug Rx	DM005_001
1038	B5DF27	9.15042	Drug Rx	DM006_001
1039	B5DF27	9.55693	Drug Rx	DM007_001
1040	B5DF27	9.66039	Drug Rx	DM008_001
1041	B5DF27	10.1755	Drug Rx	DM009_001
1042	B5DF45	8.68574	Control	DM002_001
1043	B5DF45	7.1939	Control	DM003_001
1044	B5DF45	7.33979	Control	DM004_001
1045	B5DF45	6.86397	Drug Rx	DM005_001
1046	B5DF45	8.0304	Drug Rx	DM006_001
1047	B5DF45	8.29973	Drug Rx	DM007_001
1048	B5DF45	7.99844	Drug Rx	DM008_001
1049	B5DF45	8.07443	Drug Rx	DM009_001
1050	B5DF51	11.1566	Control	DM002_001
1051	B5DF51	11.4329	Control	DM003_001
1052	B5DF51	11.6121	Control	DM004_001
1053	B5DF51	12.1229	Drug Rx	DM005_001
1054	B5DF51	10.5537	Drug Rx	DM006_001
1055	B5DF51	10.6283	Drug Rx	DM007_001
1056	B5DF51	10.9315	Drug Rx	DM008_001
1057	B5DF51	10.7998	Drug Rx	DM009_001
1058	B5DF89	10.3058	Control	DM002_001
1059	B5DF89	10.5626	Control	DM003_001
1060	B5DF89	10.1868	Control	DM004_001
1061	B5DF89	10.0801	Drug Rx	DM005_001
1062	B5DF89	10.7457	Drug Rx	DM006_001
1063	B5DF89	10.5616	Drug Rx	DM007_001
1064	B5DF89	10.6833	Drug Rx	DM008_001
1065	B5DF89	10.633	Drug Rx	DM009_001
1066	B5DF91	8.37036	Control	DM002_001
1067	B5DF91	7.50044	Control	DM003_001
1068	B5DF91	7.31824	Control	DM004_001
1069	B5DF91	7.32972	Drug Rx	DM005_001
1070	B5DF91	8.11651	Drug Rx	DM006_001
1071	B5DF91	8.73492	Drug Rx	DM007_001
1072	B5DF91	5.75543	Drug Rx	DM008_001
1073	B5DF91	6.83022	Drug Rx	DM009_001
1074	B5DF93	7.43338	Control	DM002_001
1075	B5DF93	7.17819	Control	DM003_001
1076	B5DF93	5.92547	Control	DM004_001
1077	B5DF93	5.60669	Drug Rx	DM005_001
1078	B5DF93	7.71775	Drug Rx	DM006_001
1079	B5DF93	7.28067	Drug Rx	DM007_001
1080	B5DF93	7.34732	Drug Rx	DM008_001
1081	B5DF93	7.28791	Drug Rx	DM009_001
1082	B5DFA1	9.50781	Control	DM002_001
1083	B5DFA1	9.82277	Control	DM003_001
1084	B5DFA1	9.66446	Control	DM004_001
1085	B5DFA1	9.06737	Drug Rx	DM005_001
1086	B5DFA1	9.70692	Drug Rx	DM006_001
1087	B5DFA1	9.88175	Drug Rx	DM007_001
1088	B5DFA1	9.65933	Drug Rx	DM008_001
1089	B5DFA1	9.89425	Drug Rx	DM009_001
1090	B5DFC8	10.1242	Control	DM002_001
1091	B5DFC8	9.67103	Control	DM003_001
1092	B5DFC8	9.32363	Control	DM004_001
1093	B5DFC8	8.9685	Drug Rx	DM005_001
1094	B5DFC8	10.5467	Drug Rx	DM006_001
1095	B5DFC8	10.5342	Drug Rx	DM007_001
1096	B5DFC8	10.4711	Drug Rx	DM008_001
1097	B5DFC8	10.3594	Drug Rx	DM009_001
1098	B5DFC9	9.00483	Control	DM002_001
1099	B5DFC9	10.3566	Control	DM003_001
1100	B5DFC9	10.2495	Control	DM004_001
1101	B5DFC9	10.4821	Drug Rx	DM005_001
1102	B5DFC9	8.61884	Drug Rx	DM006_001
1103	B5DFC9	8.77567	Drug Rx	DM007_001
1104	B5DFC9	9.3754	Drug Rx	DM008_001
1105	B5DFC9	8.70959	Drug Rx	DM009_001
1106	B5DFN2	13.2174	Control	DM002_001
1107	B5DFN2	12.4859	Control	DM003_001
1108	B5DFN2	12.3836	Control	DM004_001
1109	B5DFN2	12.1417	Drug Rx	DM005_001
1110	B5DFN2	13.3822	Drug Rx	DM006_001
1111	B5DFN2	13.1523	Drug Rx	DM007_001
1112	B5DFN2	13.0187	Drug Rx	DM008_001
1113	B5DFN2	13.3574	Drug Rx	DM009_001
1114	B5MEV3	8.44185	Control	DM002_001
1115	B5MEV3	8.95812	Control	DM003_001
1116	B5MEV3	9.06192	Control	DM004_001
1117	B5MEV3	7.95854	Drug Rx	DM005_001
1118	B5MEV3	9.35705	Drug Rx	DM006_001
1119	B5MEV3	9.40037	Drug Rx	DM007_001
1120	B5MEV3	9.60664	Drug Rx	DM008_001
1121	B5MEV3	9.14741	Drug Rx	DM009_001
1122	B8ZHC9	12.8869	Control	DM002_001
1123	B8ZHC9	12.9097	Control	DM003_001
1124	B8ZHC9	12.9717	Control	DM004_001
1125	B8ZHC9	13.9021	Drug Rx	DM005_001
1126	B8ZHC9	11.5355	Drug Rx	DM006_001
1127	B8ZHC9	11.3761	Drug Rx	DM007_001
1128	B8ZHC9	11.8974	Drug Rx	DM008_001
1129	B8ZHC9	11.924	Drug Rx	DM009_001
1130	C9WPN6	11.64	Control	DM002_001
1131	C9WPN6	11.2495	Control	DM003_001
1132	C9WPN6	11.0662	Control	DM004_001
1133	C9WPN6	10.9016	Drug Rx	DM005_001
1134	C9WPN6	11.7557	Drug Rx	DM006_001
1135	C9WPN6	11.3804	Drug Rx	DM007_001
1136	C9WPN6	11.4437	Drug Rx	DM008_001
1137	C9WPN6	11.45	Drug Rx	DM009_001
1138	D2XV59	9.0502	Control	DM002_001
1139	D2XV59	8.27707	Control	DM003_001
1140	D2XV59	8.52483	Control	DM004_001
1141	D2XV59	7.86482	Drug Rx	DM005_001
1142	D2XV59	9.19324	Drug Rx	DM006_001
1143	D2XV59	9.45945	Drug Rx	DM007_001
1144	D2XV59	9.15803	Drug Rx	DM008_001
1145	D2XV59	9.43859	Drug Rx	DM009_001
1146	D3Z8E6	6.27031	Control	DM002_001
1147	D3Z8E6	5.24756	Control	DM003_001
1148	D3Z8E6	3.77371	Control	DM004_001
1149	D3Z8E6	4.22975	Drug Rx	DM005_001
1150	D3Z8E6	6.7058	Drug Rx	DM006_001
1151	D3Z8E6	6.40648	Drug Rx	DM007_001
1152	D3Z8E6	5.82881	Drug Rx	DM008_001
1153	D3Z8E6	5.99732	Drug Rx	DM009_001
1154	D3Z8L7	13.7116	Control	DM002_001
1155	D3Z8L7	13.131	Control	DM003_001
1156	D3Z8L7	12.9472	Control	DM004_001
1157	D3Z8L7	12.722	Drug Rx	DM005_001
1158	D3Z8L7	14.0064	Drug Rx	DM006_001
1159	D3Z8L7	14.0619	Drug Rx	DM007_001
1160	D3Z8L7	13.8694	Drug Rx	DM008_001
1161	D3Z8L7	13.7514	Drug Rx	DM009_001
1162	D3Z8X7	8.55439	Control	DM002_001
1163	D3Z8X7	8.45046	Control	DM003_001
1164	D3Z8X7	8.72885	Control	DM004_001
1165	D3Z8X7	8.64718	Drug Rx	DM005_001
1166	D3Z8X7	8.51267	Drug Rx	DM006_001
1167	D3Z8X7	8.47378	Drug Rx	DM007_001
1168	D3Z8X7	8.23476	Drug Rx	DM008_001
1169	D3Z8X7	8.93696	Drug Rx	DM009_001
1170	D3ZA12;Q9JIX5	6.95208	Control	DM002_001
1171	D3ZA12;Q9JIX5	7.45577	Control	DM003_001
1172	D3ZA12;Q9JIX5	7.41966	Control	DM004_001
1173	D3ZA12;Q9JIX5	6.01817	Drug Rx	DM005_001
1174	D3ZA12;Q9JIX5	5.09661	Drug Rx	DM006_001
1175	D3ZA12;Q9JIX5	6.96467	Drug Rx	DM007_001
1176	D3ZA12;Q9JIX5	7.03886	Drug Rx	DM008_001
1177	D3ZA12;Q9JIX5	5.91486	Drug Rx	DM009_001
1178	D3ZA76	8.05269	Control	DM002_001
1179	D3ZA76	9.19968	Control	DM003_001
1180	D3ZA76	8.33377	Control	DM004_001
1181	D3ZA76	9.01264	Drug Rx	DM005_001
1182	D3ZA76	8.89437	Drug Rx	DM006_001
1183	D3ZA76	7.82722	Drug Rx	DM007_001
1184	D3ZA76	9.35188	Drug Rx	DM008_001
1185	D3ZA76	8.83003	Drug Rx	DM009_001
1186	D3ZAA9	8.80978	Control	DM002_001
1187	D3ZAA9	8.80646	Control	DM003_001
1188	D3ZAA9	8.27909	Control	DM004_001
1189	D3ZAA9	7.69357	Drug Rx	DM005_001
1190	D3ZAA9	8.47593	Drug Rx	DM006_001
1191	D3ZAA9	8.81961	Drug Rx	DM007_001
1192	D3ZAA9	8.49202	Drug Rx	DM008_001
1193	D3ZAA9	8.31736	Drug Rx	DM009_001
1194	D3ZAF6	15.5517	Control	DM002_001
1195	D3ZAF6	14.9622	Control	DM003_001
1196	D3ZAF6	15.6888	Control	DM004_001
1197	D3ZAF6	16.2387	Drug Rx	DM005_001
1198	D3ZAF6	13.7981	Drug Rx	DM006_001
1199	D3ZAF6	13.7239	Drug Rx	DM007_001
1200	D3ZAF6	14.3937	Drug Rx	DM008_001
1201	D3ZAF6	14.1528	Drug Rx	DM009_001
1202	D3ZAR1	7.69205	Control	DM002_001
1203	D3ZAR1	10.4203	Control	DM003_001
1204	D3ZAR1	8.68337	Control	DM004_001
1205	D3ZAR1	8.8406	Drug Rx	DM005_001
1206	D3ZAR1	9.22047	Drug Rx	DM006_001
1207	D3ZAR1	6.5052	Drug Rx	DM007_001
1208	D3ZAR1	8.31244	Drug Rx	DM008_001
1209	D3ZAR1	8.99565	Drug Rx	DM009_001
1210	D3ZAW2	9.79395	Control	DM002_001
1211	D3ZAW2	8.53725	Control	DM003_001
1212	D3ZAW2	9.06804	Control	DM004_001
1213	D3ZAW2	10.0772	Drug Rx	DM005_001
1214	D3ZAW2	7.58077	Drug Rx	DM006_001
1215	D3ZAW2	6.86223	Drug Rx	DM007_001
1216	D3ZAW2	8.66184	Drug Rx	DM008_001
1217	D3ZAW2	8.37662	Drug Rx	DM009_001
1218	D3ZAZ5	9.39998	Control	DM002_001
1219	D3ZAZ5	9.79826	Control	DM003_001
1220	D3ZAZ5	9.27265	Control	DM004_001
1221	D3ZAZ5	8.33845	Drug Rx	DM005_001
1222	D3ZAZ5	9.84793	Drug Rx	DM006_001
1223	D3ZAZ5	9.73523	Drug Rx	DM007_001
1224	D3ZAZ5	9.6246	Drug Rx	DM008_001
1225	D3ZAZ5	9.87153	Drug Rx	DM009_001
1226	D3ZBE5	6.84458	Control	DM002_001
1227	D3ZBE5	7.47122	Control	DM003_001
1228	D3ZBE5	7.405	Control	DM004_001
1229	D3ZBE5	6.5147	Drug Rx	DM005_001
1230	D3ZBE5	7.49863	Drug Rx	DM006_001
1231	D3ZBE5	7.81933	Drug Rx	DM007_001
1232	D3ZBE5	7.57637	Drug Rx	DM008_001
1233	D3ZBE5	7.10796	Drug Rx	DM009_001
1234	D3ZBP4	10.1565	Control	DM002_001
1235	D3ZBP4	10.2476	Control	DM003_001
1236	D3ZBP4	9.98969	Control	DM004_001
1237	D3ZBP4	9.29141	Drug Rx	DM005_001
1238	D3ZBP4	10.3129	Drug Rx	DM006_001
1239	D3ZBP4	10.0795	Drug Rx	DM007_001
1240	D3ZBP4	10.2475	Drug Rx	DM008_001
1241	D3ZBP4	10.2002	Drug Rx	DM009_001
1242	D3ZC96	7.53247	Control	DM002_001
1243	D3ZC96	8.12584	Control	DM003_001
1244	D3ZC96	8.21281	Control	DM004_001
1245	D3ZC96	5.84607	Drug Rx	DM005_001
1246	D3ZC96	7.04972	Drug Rx	DM006_001
1247	D3ZC96	7.30408	Drug Rx	DM007_001
1248	D3ZC96	8.41993	Drug Rx	DM008_001
1249	D3ZC96	6.49675	Drug Rx	DM009_001
1250	D3ZD05	7.24823	Control	DM002_001
1251	D3ZD05	7.71982	Control	DM003_001
1252	D3ZD05	7.24411	Control	DM004_001
1253	D3ZD05	7.0674	Drug Rx	DM005_001
1254	D3ZD05	7.62788	Drug Rx	DM006_001
1255	D3ZD05	8.10718	Drug Rx	DM007_001
1256	D3ZD05	8.21934	Drug Rx	DM008_001
1257	D3ZD05	7.81108	Drug Rx	DM009_001
1258	D3ZDK7	12.0009	Control	DM002_001
1259	D3ZDK7	11.6378	Control	DM003_001
1260	D3ZDK7	11.4541	Control	DM004_001
1261	D3ZDK7	11.2937	Drug Rx	DM005_001
1262	D3ZDK7	12.0489	Drug Rx	DM006_001
1263	D3ZDK7	12.0232	Drug Rx	DM007_001
1264	D3ZDK7	11.8824	Drug Rx	DM008_001
1265	D3ZDK7	11.9236	Drug Rx	DM009_001
1266	D3ZEF4	10.1205	Control	DM002_001
1267	D3ZEF4	11.5859	Control	DM003_001
1268	D3ZEF4	11.4491	Control	DM004_001
1269	D3ZEF4	10.9768	Drug Rx	DM005_001
1270	D3ZEF4	10.5208	Drug Rx	DM006_001
1271	D3ZEF4	10.7735	Drug Rx	DM007_001
1272	D3ZEF4	10.5553	Drug Rx	DM008_001
1273	D3ZEF4	10.6807	Drug Rx	DM009_001
1274	D3ZEH5	10.9706	Control	DM002_001
1275	D3ZEH5	11.2942	Control	DM003_001
1276	D3ZEH5	11.101	Control	DM004_001
1277	D3ZEH5	11.82	Drug Rx	DM005_001
1278	D3ZEH5	10.7674	Drug Rx	DM006_001
1279	D3ZEH5	10.9013	Drug Rx	DM007_001
1280	D3ZEH5	11.2225	Drug Rx	DM008_001
1281	D3ZEH5	10.8842	Drug Rx	DM009_001
1282	D3ZEN0	5.56508	Control	DM002_001
1283	D3ZEN0	6.64002	Control	DM003_001
1284	D3ZEN0	6.06557	Control	DM004_001
1285	D3ZEN0	4.69525	Drug Rx	DM005_001
1286	D3ZEN0	5.92095	Drug Rx	DM006_001
1287	D3ZEN0	6.11914	Drug Rx	DM007_001
1288	D3ZEN0	6.75698	Drug Rx	DM008_001
1289	D3ZEN0	6.78086	Drug Rx	DM009_001
1290	D3ZEY4	9.50721	Control	DM002_001
1291	D3ZEY4	9.19101	Control	DM003_001
1292	D3ZEY4	8.97052	Control	DM004_001
1293	D3ZEY4	7.48089	Drug Rx	DM005_001
1294	D3ZEY4	9.9084	Drug Rx	DM006_001
1295	D3ZEY4	9.74995	Drug Rx	DM007_001
1296	D3ZEY4	9.80142	Drug Rx	DM008_001
1297	D3ZEY4	9.65642	Drug Rx	DM009_001
1298	D3ZFD0	8.01961	Control	DM002_001
1299	D3ZFD0	7.60628	Control	DM003_001
1300	D3ZFD0	7.28068	Control	DM004_001
1301	D3ZFD0	6.94995	Drug Rx	DM005_001
1302	D3ZFD0	8.84432	Drug Rx	DM006_001
1303	D3ZFD0	8.54247	Drug Rx	DM007_001
1304	D3ZFD0	8.9067	Drug Rx	DM008_001
1305	D3ZFD0	9.05571	Drug Rx	DM009_001
1306	D3ZFJ3	9.08503	Control	DM002_001
1307	D3ZFJ3	7.84519	Control	DM003_001
1308	D3ZFJ3	7.81103	Control	DM004_001
1309	D3ZFJ3	7.94301	Drug Rx	DM005_001
1310	D3ZFJ3	9.55912	Drug Rx	DM006_001
1311	D3ZFJ3	9.04447	Drug Rx	DM007_001
1312	D3ZFJ3	9.06901	Drug Rx	DM008_001
1313	D3ZFJ3	8.87885	Drug Rx	DM009_001
1314	D3ZG27	10.408	Control	DM002_001
1315	D3ZG27	11.2418	Control	DM003_001
1316	D3ZG27	11.1479	Control	DM004_001
1317	D3ZG27	12.6586	Drug Rx	DM005_001
1318	D3ZG27	9.51517	Drug Rx	DM006_001
1319	D3ZG27	9.9579	Drug Rx	DM007_001
1320	D3ZG27	10.2333	Drug Rx	DM008_001
1321	D3ZG27	10.2965	Drug Rx	DM009_001
1322	D3ZG52	11.0984	Control	DM002_001
1323	D3ZG52	11.8429	Control	DM003_001
1324	D3ZG52	11.7137	Control	DM004_001
1325	D3ZG52	11.8981	Drug Rx	DM005_001
1326	D3ZG52	11.5281	Drug Rx	DM006_001
1327	D3ZG52	11.3469	Drug Rx	DM007_001
1328	D3ZG52	11.922	Drug Rx	DM008_001
1329	D3ZG52	11.5751	Drug Rx	DM009_001
1330	D3ZHA0	9.14304	Control	DM002_001
1331	D3ZHA0	10.7347	Control	DM003_001
1332	D3ZHA0	10.9198	Control	DM004_001
1333	D3ZHA0	10.3558	Drug Rx	DM005_001
1334	D3ZHA0	9.70818	Drug Rx	DM006_001
1335	D3ZHA0	9.48068	Drug Rx	DM007_001
1336	D3ZHA0	9.68137	Drug Rx	DM008_001
1337	D3ZHA0	9.38519	Drug Rx	DM009_001
1338	D3ZHP7	4.77719	Control	DM002_001
1339	D3ZHP7	4.04252	Control	DM003_001
1340	D3ZHP7	4.97602	Control	DM004_001
1341	D3ZHP7	3.67725	Drug Rx	DM005_001
1342	D3ZHP7	3.90852	Drug Rx	DM006_001
1343	D3ZHP7	3.85977	Drug Rx	DM007_001
1344	D3ZHP7	6.05693	Drug Rx	DM008_001
1345	D3ZHP7	4.93814	Drug Rx	DM009_001
1346	D3ZHR2	7.04114	Control	DM002_001
1347	D3ZHR2	6.30521	Control	DM003_001
1348	D3ZHR2	6.93775	Control	DM004_001
1349	D3ZHR2	7.17285	Drug Rx	DM005_001
1350	D3ZHR2	7.50883	Drug Rx	DM006_001
1351	D3ZHR2	7.34451	Drug Rx	DM007_001
1352	D3ZHR2	8.24568	Drug Rx	DM008_001
1353	D3ZHR2	8.0671	Drug Rx	DM009_001
1354	D3ZHV2	8.83214	Control	DM002_001
1355	D3ZHV2	9.00911	Control	DM003_001
1356	D3ZHV2	8.69631	Control	DM004_001
1357	D3ZHV2	7.95773	Drug Rx	DM005_001
1358	D3ZHV2	9.42982	Drug Rx	DM006_001
1359	D3ZHV2	9.20497	Drug Rx	DM007_001
1360	D3ZHV2	9.59853	Drug Rx	DM008_001
1361	D3ZHV2	9.48839	Drug Rx	DM009_001
1362	D3ZID8	3.65402	Control	DM002_001
1363	D3ZID8	3.55602	Control	DM003_001
1364	D3ZID8	3.65777	Drug Rx	DM005_001
1365	D3ZID8	2.39808	Drug Rx	DM006_001
1366	D3ZID8	3.27094	Drug Rx	DM007_001
1367	D3ZID8	3.65894	Drug Rx	DM008_001
1368	D3ZID8	4.00768	Drug Rx	DM009_001
1369	D3ZJ25	12.7148	Control	DM002_001
1370	D3ZJ25	11.7504	Control	DM003_001
1371	D3ZJ25	11.6386	Control	DM004_001
1372	D3ZJ25	12.2868	Drug Rx	DM005_001
1373	D3ZJ25	13.207	Drug Rx	DM006_001
1374	D3ZJ25	13.334	Drug Rx	DM007_001
1375	D3ZJ25	13.5603	Drug Rx	DM008_001
1376	D3ZJ25	12.928	Drug Rx	DM009_001
1377	D3ZJ86	10.1312	Control	DM002_001
1378	D3ZJ86	9.8089	Control	DM003_001
1379	D3ZJ86	10.1134	Control	DM004_001
1380	D3ZJ86	11.3653	Drug Rx	DM005_001
1381	D3ZJ86	10.4008	Drug Rx	DM006_001
1382	D3ZJ86	10.2061	Drug Rx	DM007_001
1383	D3ZJ86	10.4271	Drug Rx	DM008_001
1384	D3ZJ86	9.89735	Drug Rx	DM009_001
1385	D3ZJP6	7.82169	Control	DM002_001
1386	D3ZJP6	8.67107	Control	DM003_001
1387	D3ZJP6	8.18422	Control	DM004_001
1388	D3ZJP6	7.31884	Drug Rx	DM005_001
1389	D3ZJP6	7.96101	Drug Rx	DM006_001
1390	D3ZJP6	8.48967	Drug Rx	DM007_001
1391	D3ZJP6	8.3859	Drug Rx	DM008_001
1392	D3ZJP6	8.4608	Drug Rx	DM009_001
1393	D3ZKD3	6.88644	Control	DM002_001
1394	D3ZKD3	8.10389	Control	DM003_001
1395	D3ZKD3	8.03492	Control	DM004_001
1396	D3ZKD3	7.33399	Drug Rx	DM005_001
1397	D3ZKD3	6.7404	Drug Rx	DM006_001
1398	D3ZKD3	6.02935	Drug Rx	DM007_001
1399	D3ZKD3	6.75467	Drug Rx	DM008_001
1400	D3ZKD3	7.19435	Drug Rx	DM009_001
1401	D3ZKF5	9.81343	Control	DM002_001
1402	D3ZKF5	11.2022	Control	DM003_001
1403	D3ZKF5	11.4548	Control	DM004_001
1404	D3ZKF5	12.2593	Drug Rx	DM005_001
1405	D3ZKF5	10.2135	Drug Rx	DM006_001
1406	D3ZKF5	10.396	Drug Rx	DM007_001
1407	D3ZKF5	11.0803	Drug Rx	DM008_001
1408	D3ZKF5	10.9342	Drug Rx	DM009_001
1409	D3ZKT0	10.9473	Control	DM002_001
1410	D3ZKT0	9.50264	Control	DM003_001
1411	D3ZKT0	10.2971	Control	DM004_001
1412	D3ZKT0	10.0734	Drug Rx	DM005_001
1413	D3ZKT0	8.38431	Drug Rx	DM006_001
1414	D3ZKT0	8.02101	Drug Rx	DM007_001
1415	D3ZKT0	8.17387	Drug Rx	DM008_001
1416	D3ZKT0	9.74965	Drug Rx	DM009_001
1417	D3ZKX9	7.11014	Control	DM002_001
1418	D3ZKX9	6.9924	Control	DM003_001
1419	D3ZKX9	5.46224	Control	DM004_001
1420	D3ZKX9	6.01895	Drug Rx	DM005_001
1421	D3ZKX9	5.83376	Drug Rx	DM006_001
1422	D3ZKX9	7.542	Drug Rx	DM007_001
1423	D3ZKX9	7.76767	Drug Rx	DM008_001
1424	D3ZKX9	6.48689	Drug Rx	DM009_001
1425	D3ZLH5	13.7114	Control	DM002_001
1426	D3ZLH5	13.6919	Control	DM003_001
1427	D3ZLH5	13.3285	Control	DM004_001
1428	D3ZLH5	12.637	Drug Rx	DM005_001
1429	D3ZLH5	14.2671	Drug Rx	DM006_001
1430	D3ZLH5	14.0888	Drug Rx	DM007_001
1431	D3ZLH5	14.2508	Drug Rx	DM008_001
1432	D3ZLH5	14.0998	Drug Rx	DM009_001
1433	D3ZLZ7	8.00964	Control	DM002_001
1434	D3ZLZ7	8.3958	Control	DM003_001
1435	D3ZLZ7	8.39425	Control	DM004_001
1436	D3ZLZ7	7.37458	Drug Rx	DM005_001
1437	D3ZLZ7	8.28262	Drug Rx	DM006_001
1438	D3ZLZ7	7.47916	Drug Rx	DM007_001
1439	D3ZLZ7	7.54717	Drug Rx	DM008_001
1440	D3ZLZ7	8.34901	Drug Rx	DM009_001
1441	D3ZMM8	12.5408	Control	DM002_001
1442	D3ZMM8	11.619	Control	DM003_001
1443	D3ZMM8	11.3888	Control	DM004_001
1444	D3ZMM8	12.3671	Drug Rx	DM005_001
1445	D3ZMM8	12.6371	Drug Rx	DM006_001
1446	D3ZMM8	12.7493	Drug Rx	DM007_001
1447	D3ZMM8	13.071	Drug Rx	DM008_001
1448	D3ZMM8	12.3333	Drug Rx	DM009_001
1449	D3ZMY7	9.72966	Control	DM002_001
1450	D3ZMY7	9.50578	Control	DM003_001
1451	D3ZMY7	9.25765	Control	DM004_001
1452	D3ZMY7	10.2854	Drug Rx	DM005_001
1453	D3ZMY7	9.95416	Drug Rx	DM006_001
1454	D3ZMY7	9.59832	Drug Rx	DM007_001
1455	D3ZMY7	9.77037	Drug Rx	DM008_001
1456	D3ZMY7	9.83643	Drug Rx	DM009_001
1457	D3ZN95	7.68845	Control	DM002_001
1458	D3ZN95	7.94773	Control	DM003_001
1459	D3ZN95	7.63818	Control	DM004_001
1460	D3ZN95	7.31868	Drug Rx	DM005_001
1461	D3ZN95	7.29345	Drug Rx	DM006_001
1462	D3ZN95	7.42137	Drug Rx	DM007_001
1463	D3ZN95	7.83912	Drug Rx	DM008_001
1464	D3ZN95	7.58662	Drug Rx	DM009_001
1465	D3ZPX4	10.7822	Control	DM002_001
1466	D3ZPX4	10.7608	Control	DM003_001
1467	D3ZPX4	10.8741	Control	DM004_001
1468	D3ZPX4	10.411	Drug Rx	DM005_001
1469	D3ZPX4	11.4184	Drug Rx	DM006_001
1470	D3ZPX4	11.6483	Drug Rx	DM007_001
1471	D3ZPX4	11.64	Drug Rx	DM008_001
1472	D3ZPX4	11.4174	Drug Rx	DM009_001
1473	D3ZQG6	11.833	Control	DM002_001
1474	D3ZQG6	12.1846	Control	DM003_001
1475	D3ZQG6	12.0102	Control	DM004_001
1476	D3ZQG6	12.6111	Drug Rx	DM005_001
1477	D3ZQG6	11.6534	Drug Rx	DM006_001
1478	D3ZQG6	11.7238	Drug Rx	DM007_001
1479	D3ZQG6	12.2637	Drug Rx	DM008_001
1480	D3ZQG6	11.3849	Drug Rx	DM009_001
1481	D3ZQL6	6.35237	Control	DM002_001
1482	D3ZQL6	6.75055	Control	DM003_001
1483	D3ZQL6	6.16396	Control	DM004_001
1484	D3ZQL6	5.90678	Drug Rx	DM005_001
1485	D3ZQL6	5.54239	Drug Rx	DM006_001
1486	D3ZQL6	6.80289	Drug Rx	DM007_001
1487	D3ZQL6	6.92894	Drug Rx	DM008_001
1488	D3ZQL6	6.71635	Drug Rx	DM009_001
1489	D3ZRC4	10.7708	Control	DM002_001
1490	D3ZRC4	10.6473	Control	DM003_001
1491	D3ZRC4	10.997	Control	DM004_001
1492	D3ZRC4	11.2911	Drug Rx	DM005_001
1493	D3ZRC4	10.1813	Drug Rx	DM006_001
1494	D3ZRC4	9.95874	Drug Rx	DM007_001
1495	D3ZRC4	10.478	Drug Rx	DM008_001
1496	D3ZRC4	10.4776	Drug Rx	DM009_001
1497	D3ZRP6	11.1098	Control	DM002_001
1498	D3ZRP6	10.4863	Control	DM003_001
1499	D3ZRP6	10.2002	Control	DM004_001
1500	D3ZRP6	10.0611	Drug Rx	DM005_001
1501	D3ZRP6	11.2309	Drug Rx	DM006_001
1502	D3ZRP6	10.9837	Drug Rx	DM007_001
1503	D3ZRP6	10.988	Drug Rx	DM008_001
1504	D3ZRP6	10.8499	Drug Rx	DM009_001
1505	D3ZRW8	5.78696	Control	DM002_001
1506	D3ZRW8	7.06169	Control	DM003_001
1507	D3ZRW8	7.61614	Control	DM004_001
1508	D3ZRW8	6.20605	Drug Rx	DM005_001
1509	D3ZRW8	7.22508	Drug Rx	DM006_001
1510	D3ZRW8	6.94776	Drug Rx	DM007_001
1511	D3ZRW8	6.61808	Drug Rx	DM008_001
1512	D3ZS74	8.8206	Control	DM002_001
1513	D3ZS74	9.00922	Control	DM003_001
1514	D3ZS74	9.35593	Control	DM004_001
1515	D3ZS74	10.3879	Drug Rx	DM005_001
1516	D3ZS74	7.49309	Drug Rx	DM006_001
1517	D3ZS74	6.29916	Drug Rx	DM007_001
1518	D3ZS74	6.77123	Drug Rx	DM008_001
1519	D3ZS74	6.93052	Drug Rx	DM009_001
1520	D3ZSC8	8.91775	Control	DM002_001
1521	D3ZSC8	7.0799	Control	DM003_001
1522	D3ZSC8	8.40108	Control	DM004_001
1523	D3ZSC8	8.54449	Drug Rx	DM005_001
1524	D3ZSC8	7.90236	Drug Rx	DM006_001
1525	D3ZSC8	8.178	Drug Rx	DM007_001
1526	D3ZSC8	6.95282	Drug Rx	DM008_001
1527	D3ZSC8	7.80165	Drug Rx	DM009_001
1528	D3ZSI8	10.633	Control	DM002_001
1529	D3ZSI8	10.3093	Control	DM003_001
1530	D3ZSI8	10.001	Control	DM004_001
1531	D3ZSI8	8.69842	Drug Rx	DM005_001
1532	D3ZSI8	11.2619	Drug Rx	DM006_001
1533	D3ZSI8	11.5059	Drug Rx	DM007_001
1534	D3ZSI8	11.2808	Drug Rx	DM008_001
1535	D3ZSI8	11.3547	Drug Rx	DM009_001
1536	D3ZSK5	5.7352	Control	DM002_001
1537	D3ZSK5	5.55977	Control	DM003_001
1538	D3ZSK5	5.39168	Control	DM004_001
1539	D3ZSK5	4.17657	Drug Rx	DM005_001
1540	D3ZSK5	6.34214	Drug Rx	DM006_001
1541	D3ZSK5	5.73024	Drug Rx	DM007_001
1542	D3ZSK5	5.2022	Drug Rx	DM008_001
1543	D3ZSK5	3.27999	Drug Rx	DM009_001
1544	D3ZTE0	9.38423	Control	DM002_001
1545	D3ZTE0	8.78223	Control	DM003_001
1546	D3ZTE0	9.21403	Control	DM004_001
1547	D3ZTE0	9.08586	Drug Rx	DM005_001
1548	D3ZTE0	8.69111	Drug Rx	DM006_001
1549	D3ZTE0	8.71602	Drug Rx	DM007_001
1550	D3ZTE0	8.19084	Drug Rx	DM008_001
1551	D3ZTE0	8.85576	Drug Rx	DM009_001
1552	D3ZTX0	14.8888	Control	DM002_001
1553	D3ZTX0	15.3314	Control	DM003_001
1554	D3ZTX0	15.2359	Control	DM004_001
1555	D3ZTX0	15.7583	Drug Rx	DM005_001
1556	D3ZTX0	14.3507	Drug Rx	DM006_001
1557	D3ZTX0	14.3512	Drug Rx	DM007_001
1558	D3ZTX0	14.7234	Drug Rx	DM008_001
1559	D3ZTX0	14.8107	Drug Rx	DM009_001
1560	D3ZUI5	7.43488	Control	DM002_001
1561	D3ZUI5	6.51321	Control	DM003_001
1562	D3ZUI5	5.40092	Control	DM004_001
1563	D3ZUI5	6.0837	Drug Rx	DM005_001
1564	D3ZUI5	8.28746	Drug Rx	DM006_001
1565	D3ZUI5	8.40708	Drug Rx	DM007_001
1566	D3ZUI5	8.85443	Drug Rx	DM008_001
1567	D3ZUI5	7.64949	Drug Rx	DM009_001
1568	D3ZUQ0	9.44532	Control	DM002_001
1569	D3ZUQ0	8.96541	Control	DM003_001
1570	D3ZUQ0	9.05841	Control	DM004_001
1571	D3ZUQ0	8.60312	Drug Rx	DM005_001
1572	D3ZUQ0	8.96911	Drug Rx	DM006_001
1573	D3ZUQ0	9.10012	Drug Rx	DM007_001
1574	D3ZUQ0	9.24005	Drug Rx	DM008_001
1575	D3ZUQ0	9.08644	Drug Rx	DM009_001
1576	D3ZVB0	6.89555	Control	DM002_001
1577	D3ZVB0	7.78696	Control	DM003_001
1578	D3ZVB0	7.67491	Control	DM004_001
1579	D3ZVB0	7.7654	Drug Rx	DM005_001
1580	D3ZVB0	8.17311	Drug Rx	DM006_001
1581	D3ZVB0	7.4477	Drug Rx	DM007_001
1582	D3ZVB0	7.61412	Drug Rx	DM008_001
1583	D3ZVB0	7.54112	Drug Rx	DM009_001
1584	D3ZVF4	7.84426	Control	DM002_001
1585	D3ZVF4	7.35105	Control	DM003_001
1586	D3ZVF4	7.43473	Control	DM004_001
1587	D3ZVF4	7.17296	Drug Rx	DM005_001
1588	D3ZVF4	8.58163	Drug Rx	DM006_001
1589	D3ZVF4	7.99578	Drug Rx	DM007_001
1590	D3ZVF4	8.22052	Drug Rx	DM008_001
1591	D3ZVF4	7.18734	Drug Rx	DM009_001
1592	D3ZVM4	6.1772	Control	DM002_001
1593	D3ZVM4	6.31225	Control	DM003_001
1594	D3ZVM4	5.68989	Control	DM004_001
1595	D3ZVM4	6.12224	Drug Rx	DM005_001
1596	D3ZVM4	6.88977	Drug Rx	DM006_001
1597	D3ZVM4	6.63728	Drug Rx	DM007_001
1598	D3ZVM4	6.34331	Drug Rx	DM008_001
1599	D3ZVM4	6.17196	Drug Rx	DM009_001
1600	D3ZW55	12.9045	Control	DM002_001
1601	D3ZW55	12.4014	Control	DM003_001
1602	D3ZW55	12.6658	Control	DM004_001
1603	D3ZW55	12.2387	Drug Rx	DM005_001
1604	D3ZW55	12.6891	Drug Rx	DM006_001
1605	D3ZW55	12.8087	Drug Rx	DM007_001
1606	D3ZW55	12.6965	Drug Rx	DM008_001
1607	D3ZW55	12.6992	Drug Rx	DM009_001
1608	D3ZWJ9	11.9232	Control	DM002_001
1609	D3ZWJ9	11.0756	Control	DM003_001
1610	D3ZWJ9	11.1351	Control	DM004_001
1611	D3ZWJ9	11.7804	Drug Rx	DM005_001
1612	D3ZWJ9	11.0585	Drug Rx	DM006_001
1613	D3ZWJ9	11.2776	Drug Rx	DM007_001
1614	D3ZWJ9	11.6858	Drug Rx	DM008_001
1615	D3ZWJ9	11.722	Drug Rx	DM009_001
1616	D3ZWZ9	14.9098	Control	DM002_001
1617	D3ZWZ9	14.7215	Control	DM003_001
1618	D3ZWZ9	14.457	Control	DM004_001
1619	D3ZWZ9	15.2731	Drug Rx	DM005_001
1620	D3ZWZ9	13.8671	Drug Rx	DM006_001
1621	D3ZWZ9	13.8027	Drug Rx	DM007_001
1622	D3ZWZ9	14.5145	Drug Rx	DM008_001
1623	D3ZWZ9	14.5897	Drug Rx	DM009_001
1624	D3ZX08	7.00754	Control	DM002_001
1625	D3ZX08	7.21898	Control	DM003_001
1626	D3ZX08	6.0065	Control	DM004_001
1627	D3ZX08	4.00333	Drug Rx	DM005_001
1628	D3ZX08	4.75846	Drug Rx	DM006_001
1629	D3ZX08	4.34453	Drug Rx	DM007_001
1630	D3ZX08	5.83293	Drug Rx	DM008_001
1631	D3ZX08	5.89436	Drug Rx	DM009_001
1632	D3ZXD8	12.8467	Control	DM002_001
1633	D3ZXD8	13.0949	Control	DM003_001
1634	D3ZXD8	13.014	Control	DM004_001
1635	D3ZXD8	13.6089	Drug Rx	DM005_001
1636	D3ZXD8	12.2655	Drug Rx	DM006_001
1637	D3ZXD8	12.1667	Drug Rx	DM007_001
1638	D3ZXD8	12.391	Drug Rx	DM008_001
1639	D3ZXD8	12.5118	Drug Rx	DM009_001
1640	D3ZXK7	7.333	Control	DM002_001
1641	D3ZXK7	6.60469	Control	DM003_001
1642	D3ZXK7	6.20049	Control	DM004_001
1643	D3ZXK7	5.51216	Drug Rx	DM005_001
1644	D3ZXK7	6.77336	Drug Rx	DM006_001
1645	D3ZXK7	6.34348	Drug Rx	DM007_001
1646	D3ZXK7	6.92713	Drug Rx	DM008_001
1647	D3ZXK7	6.77523	Drug Rx	DM009_001
1648	D3ZY60	6.87317	Control	DM002_001
1649	D3ZY60	6.29179	Control	DM003_001
1650	D3ZY60	5.17101	Control	DM004_001
1651	D3ZY60	4.52275	Drug Rx	DM005_001
1652	D3ZY60	6.73854	Drug Rx	DM006_001
1653	D3ZY60	7.11809	Drug Rx	DM007_001
1654	D3ZY60	7.5125	Drug Rx	DM008_001
1655	D3ZY60	5.84996	Drug Rx	DM009_001
1656	D3ZYR1	7.52177	Control	DM002_001
1657	D3ZYR1	8.45042	Control	DM003_001
1658	D3ZYR1	8.30689	Control	DM004_001
1659	D3ZYR1	7.26287	Drug Rx	DM005_001
1660	D3ZYR1	8.86962	Drug Rx	DM006_001
1661	D3ZYR1	8.77844	Drug Rx	DM007_001
1662	D3ZYR1	8.58862	Drug Rx	DM008_001
1663	D3ZYR1	9.00456	Drug Rx	DM009_001
1664	D3ZYW7	8.65201	Control	DM002_001
1665	D3ZYW7	6.50808	Control	DM003_001
1666	D3ZYW7	6.25379	Control	DM004_001
1667	D3ZYW7	7.8527	Drug Rx	DM005_001
1668	D3ZYW7	6.32318	Drug Rx	DM007_001
1669	D3ZYW7	8.1341	Drug Rx	DM009_001
1670	D3ZZ80	10.0852	Control	DM002_001
1671	D3ZZ80	11.273	Control	DM003_001
1672	D3ZZ80	11.1438	Control	DM004_001
1673	D3ZZ80	10.6818	Drug Rx	DM005_001
1674	D3ZZ80	10.1371	Drug Rx	DM006_001
1675	D3ZZ80	10.5923	Drug Rx	DM007_001
1676	D3ZZ80	10.2548	Drug Rx	DM008_001
1677	D3ZZ80	10.6115	Drug Rx	DM009_001
1678	D3ZZC3	10.2485	Control	DM002_001
1679	D3ZZC3	11.0841	Control	DM003_001
1680	D3ZZC3	10.9094	Control	DM004_001
1681	D3ZZC3	10.3949	Drug Rx	DM005_001
1682	D3ZZC3	10.564	Drug Rx	DM006_001
1683	D3ZZC3	10.8476	Drug Rx	DM007_001
1684	D3ZZC3	10.7969	Drug Rx	DM008_001
1685	D3ZZC3	10.7119	Drug Rx	DM009_001
1686	D3ZZN9	5.22348	Control	DM002_001
1687	D3ZZN9	6.20989	Control	DM003_001
1688	D3ZZN9	4.74306	Control	DM004_001
1689	D3ZZN9	3.99192	Drug Rx	DM005_001
1690	D3ZZN9	6.51382	Drug Rx	DM006_001
1691	D3ZZN9	7.51951	Drug Rx	DM007_001
1692	D3ZZN9	6.95655	Drug Rx	DM008_001
1693	D3ZZN9	7.31627	Drug Rx	DM009_001
1694	D3ZZX1	10.6738	Control	DM002_001
1695	D3ZZX1	9.96187	Control	DM003_001
1696	D3ZZX1	10.5175	Control	DM004_001
1697	D3ZZX1	10.7996	Drug Rx	DM005_001
1698	D3ZZX1	10.622	Drug Rx	DM006_001
1699	D3ZZX1	10.9314	Drug Rx	DM007_001
1700	D3ZZX1	11.0651	Drug Rx	DM008_001
1701	D3ZZX1	10.7826	Drug Rx	DM009_001
1702	D4A1J4	11.4172	Control	DM002_001
1703	D4A1J4	10.7376	Control	DM003_001
1704	D4A1J4	11.8184	Control	DM004_001
1705	D4A1J4	12.6991	Drug Rx	DM005_001
1706	D4A1J4	12.6104	Drug Rx	DM006_001
1707	D4A1J4	11.4734	Drug Rx	DM007_001
1708	D4A1J4	11.6123	Drug Rx	DM008_001
1709	D4A1J4	11.6086	Drug Rx	DM009_001
1710	D4A1R8	13.5356	Control	DM002_001
1711	D4A1R8	14.2753	Control	DM003_001
1712	D4A1R8	14.0664	Control	DM004_001
1713	D4A1R8	13.4011	Drug Rx	DM005_001
1714	D4A1R8	14.1873	Drug Rx	DM006_001
1715	D4A1R8	14.4049	Drug Rx	DM007_001
1716	D4A1R8	14.2716	Drug Rx	DM008_001
1717	D4A1R8	14.1603	Drug Rx	DM009_001
1718	D4A1W8	5.29866	Control	DM002_001
1719	D4A1W8	7.66539	Control	DM003_001
1720	D4A1W8	12.059	Control	DM004_001
1721	D4A1W8	13.4373	Drug Rx	DM005_001
1722	D4A1W8	11.6803	Drug Rx	DM006_001
1723	D4A1W8	6.32031	Drug Rx	DM007_001
1724	D4A1W8	6.31177	Drug Rx	DM008_001
1725	D4A1W8	6.77361	Drug Rx	DM009_001
1726	D4A208	9.60101	Control	DM002_001
1727	D4A208	10.4726	Control	DM003_001
1728	D4A208	10.2131	Control	DM004_001
1729	D4A208	9.01605	Drug Rx	DM005_001
1730	D4A208	9.58931	Drug Rx	DM006_001
1731	D4A208	10.1684	Drug Rx	DM007_001
1732	D4A208	10.1358	Drug Rx	DM008_001
1733	D4A208	10.1874	Drug Rx	DM009_001
1734	D4A280	8.48462	Control	DM002_001
1735	D4A280	7.21822	Control	DM003_001
1736	D4A280	6.82403	Control	DM004_001
1737	D4A280	5.6056	Drug Rx	DM005_001
1738	D4A280	9.16593	Drug Rx	DM006_001
1739	D4A280	9.97272	Drug Rx	DM007_001
1740	D4A280	9.16779	Drug Rx	DM008_001
1741	D4A280	9.58995	Drug Rx	DM009_001
1742	D4A2H2	11.5802	Control	DM002_001
1743	D4A2H2	12.7468	Control	DM003_001
1744	D4A2H2	12.7693	Control	DM004_001
1745	D4A2H2	13.5089	Drug Rx	DM005_001
1746	D4A2H2	11.3411	Drug Rx	DM006_001
1747	D4A2H2	11.4724	Drug Rx	DM007_001
1748	D4A2H2	11.7201	Drug Rx	DM008_001
1749	D4A2H2	11.8553	Drug Rx	DM009_001
1750	D4A2Y9	11.992	Control	DM002_001
1751	D4A2Y9	12.5196	Control	DM003_001
1752	D4A2Y9	12.4412	Control	DM004_001
1753	D4A2Y9	12.5626	Drug Rx	DM005_001
1754	D4A2Y9	12.0136	Drug Rx	DM006_001
1755	D4A2Y9	11.743	Drug Rx	DM007_001
1756	D4A2Y9	11.7453	Drug Rx	DM008_001
1757	D4A2Y9	11.3588	Drug Rx	DM009_001
1758	D4A2Z8	6.38142	Control	DM002_001
1759	D4A2Z8	6.65278	Control	DM003_001
1760	D4A2Z8	6.81982	Control	DM004_001
1761	D4A2Z8	7.83739	Drug Rx	DM005_001
1762	D4A2Z8	7.31625	Drug Rx	DM006_001
1763	D4A2Z8	7.56885	Drug Rx	DM007_001
1764	D4A2Z8	7.89978	Drug Rx	DM008_001
1765	D4A2Z8	7.34165	Drug Rx	DM009_001
1766	D4A4T9	9.65048	Control	DM002_001
1767	D4A4T9	7.99499	Control	DM003_001
1768	D4A4T9	8.6095	Control	DM004_001
1769	D4A4T9	8.24345	Drug Rx	DM005_001
1770	D4A4T9	8.98397	Drug Rx	DM006_001
1771	D4A4T9	9.33416	Drug Rx	DM007_001
1772	D4A4T9	8.48386	Drug Rx	DM008_001
1773	D4A4T9	9.09816	Drug Rx	DM009_001
1774	D4A5U3	7.34068	Control	DM002_001
1775	D4A5U3	8.89851	Control	DM003_001
1776	D4A5U3	8.78939	Control	DM004_001
1777	D4A5U3	9.14612	Drug Rx	DM005_001
1778	D4A5U3	8.30759	Drug Rx	DM006_001
1779	D4A5U3	8.16215	Drug Rx	DM007_001
1780	D4A5U3	8.32793	Drug Rx	DM008_001
1781	D4A5U3	7.637	Drug Rx	DM009_001
1782	D4A612	4.21603	Control	DM003_001
1783	D4A612	6.91604	Control	DM004_001
1784	D4A612	5.83257	Drug Rx	DM005_001
1785	D4A612	4.28862	Drug Rx	DM006_001
1786	D4A631	9.75771	Control	DM002_001
1787	D4A631	9.38732	Control	DM003_001
1788	D4A631	9.01898	Control	DM004_001
1789	D4A631	8.24941	Drug Rx	DM005_001
1790	D4A631	10.162	Drug Rx	DM006_001
1791	D4A631	9.79746	Drug Rx	DM007_001
1792	D4A631	10.0402	Drug Rx	DM008_001
1793	D4A631	9.62998	Drug Rx	DM009_001
1794	D4A6D7	9.66284	Control	DM002_001
1795	D4A6D7	8.72416	Control	DM003_001
1796	D4A6D7	9.59175	Control	DM004_001
1797	D4A6D7	10.586	Drug Rx	DM005_001
1798	D4A6D7	8.21178	Drug Rx	DM006_001
1799	D4A6D7	8.42466	Drug Rx	DM007_001
1800	D4A6D7	7.70817	Drug Rx	DM008_001
1801	D4A6D7	9.76997	Drug Rx	DM009_001
1802	D4A770	9.55701	Control	DM002_001
1803	D4A770	5.66414	Control	DM003_001
1804	D4A770	7.62149	Control	DM004_001
1805	D4A770	8.84983	Drug Rx	DM005_001
1806	D4A770	10.1545	Drug Rx	DM006_001
1807	D4A770	9.20585	Drug Rx	DM007_001
1808	D4A770	8.09651	Drug Rx	DM008_001
1809	D4A770	9.94925	Drug Rx	DM009_001
1810	D4A7N1	8.59893	Control	DM002_001
1811	D4A7N1	5.679	Control	DM003_001
1812	D4A7N1	7.88578	Control	DM004_001
1813	D4A7N1	7.69915	Drug Rx	DM005_001
1814	D4A7N1	4.50327	Drug Rx	DM006_001
1815	D4A7N1	5.49658	Drug Rx	DM007_001
1816	D4A7N1	6.34502	Drug Rx	DM008_001
1817	D4A7N1	6.58855	Drug Rx	DM009_001
1818	D4A7V9	7.30962	Control	DM002_001
1819	D4A7V9	7.78543	Control	DM003_001
1820	D4A7V9	7.23153	Control	DM004_001
1821	D4A7V9	7.18898	Drug Rx	DM005_001
1822	D4A7V9	7.56871	Drug Rx	DM006_001
1823	D4A7V9	7.89409	Drug Rx	DM007_001
1824	D4A7V9	7.96743	Drug Rx	DM008_001
1825	D4A7V9	7.73839	Drug Rx	DM009_001
1826	D4A8G9	7.50191	Control	DM002_001
1827	D4A8G9	8.30818	Control	DM003_001
1828	D4A8G9	7.88872	Control	DM004_001
1829	D4A8G9	8.85642	Drug Rx	DM005_001
1830	D4A8G9	8.0345	Drug Rx	DM006_001
1831	D4A8G9	7.89771	Drug Rx	DM007_001
1832	D4A8G9	8.43387	Drug Rx	DM008_001
1833	D4A8G9	7.91372	Drug Rx	DM009_001
1834	D4A929	7.52674	Control	DM002_001
1835	D4A929	7.11154	Control	DM003_001
1836	D4A929	6.86641	Control	DM004_001
1837	D4A929	6.34753	Drug Rx	DM005_001
1838	D4A929	8.07275	Drug Rx	DM006_001
1839	D4A929	8.14847	Drug Rx	DM007_001
1840	D4A929	7.94016	Drug Rx	DM008_001
1841	D4A929	7.83357	Drug Rx	DM009_001
1842	D4A9R4	5.73624	Control	DM002_001
1843	D4A9R4	5.1993	Control	DM003_001
1844	D4A9R4	6.04464	Drug Rx	DM005_001
1845	D4A9R4	5.90863	Drug Rx	DM006_001
1846	D4A9R4	6.00535	Drug Rx	DM007_001
1847	D4A9R4	6.29223	Drug Rx	DM008_001
1848	D4A9R4	5.25503	Drug Rx	DM009_001
1849	D4AA47	10.1432	Control	DM002_001
1850	D4AA47	11.1293	Control	DM003_001
1851	D4AA47	10.8953	Control	DM004_001
1852	D4AA47	11.0351	Drug Rx	DM005_001
1853	D4AA47	9.85808	Drug Rx	DM006_001
1854	D4AA47	10.3885	Drug Rx	DM007_001
1855	D4AA47	10.7385	Drug Rx	DM008_001
1856	D4AA47	10.3129	Drug Rx	DM009_001
1857	D4AAT7	10.5378	Control	DM002_001
1858	D4AAT7	10.6202	Control	DM003_001
1859	D4AAT7	10.4774	Control	DM004_001
1860	D4AAT7	10.7243	Drug Rx	DM005_001
1861	D4AAT7	10.258	Drug Rx	DM006_001
1862	D4AAT7	10.133	Drug Rx	DM007_001
1863	D4AAT7	10.3293	Drug Rx	DM008_001
1864	D4AAT7	10.4563	Drug Rx	DM009_001
1865	D4AB66	6.0056	Control	DM002_001
1866	D4AB66	5.69557	Control	DM003_001
1867	D4AB66	4.4504	Control	DM004_001
1868	D4AB66	4.0639	Drug Rx	DM005_001
1869	D4AB66	7.03657	Drug Rx	DM006_001
1870	D4AB66	6.61563	Drug Rx	DM007_001
1871	D4AB66	6.14882	Drug Rx	DM008_001
1872	D4AB66	6.14936	Drug Rx	DM009_001
1873	D4AB98	5.76652	Control	DM002_001
1874	D4AB98	5.97805	Control	DM003_001
1875	D4AB98	5.17432	Control	DM004_001
1876	D4AB98	4.33417	Drug Rx	DM005_001
1877	D4AB98	6.57288	Drug Rx	DM006_001
1878	D4AB98	6.33195	Drug Rx	DM007_001
1879	D4AB98	6.61284	Drug Rx	DM008_001
1880	D4AB98	6.50574	Drug Rx	DM009_001
1881	D4ABB8	10.3958	Control	DM002_001
1882	D4ABB8	10.3535	Control	DM003_001
1883	D4ABB8	10.4246	Control	DM004_001
1884	D4ABB8	11.1402	Drug Rx	DM005_001
1885	D4ABB8	9.96658	Drug Rx	DM006_001
1886	D4ABB8	10.0458	Drug Rx	DM007_001
1887	D4ABB8	10.4756	Drug Rx	DM008_001
1888	D4ABB8	10.3332	Drug Rx	DM009_001
1889	D4ABP9	8.62174	Control	DM002_001
1890	D4ABP9	8.70679	Control	DM003_001
1891	D4ABP9	8.25374	Control	DM004_001
1892	D4ABP9	7.03335	Drug Rx	DM005_001
1893	D4ABP9	8.86366	Drug Rx	DM006_001
1894	D4ABP9	8.85516	Drug Rx	DM007_001
1895	D4ABP9	8.85114	Drug Rx	DM008_001
1896	D4ABP9	8.51692	Drug Rx	DM009_001
1897	D4ABY2	9.95037	Control	DM002_001
1898	D4ABY2	9.98867	Control	DM003_001
1899	D4ABY2	9.61164	Control	DM004_001
1900	D4ABY2	9.11232	Drug Rx	DM005_001
1901	D4ABY2	8.81489	Drug Rx	DM006_001
1902	D4ABY2	9.21781	Drug Rx	DM007_001
1903	D4ABY2	9.15306	Drug Rx	DM008_001
1904	D4ABY2	9.44789	Drug Rx	DM009_001
1905	D4ACN8	7.41078	Control	DM002_001
1906	D4ACN8	7.17806	Control	DM003_001
1907	D4ACN8	7.53384	Control	DM004_001
1908	D4ACN8	8.22479	Drug Rx	DM005_001
1909	D4ACN8	5.89789	Drug Rx	DM006_001
1910	D4ACN8	4.44112	Drug Rx	DM007_001
1911	D4ACN8	4.21737	Drug Rx	DM008_001
1912	D4ACN8	6.60278	Drug Rx	DM009_001
1913	D4ACP2	8.24508	Control	DM002_001
1914	D4ACP2	6.69931	Control	DM003_001
1915	D4ACP2	7.11159	Control	DM004_001
1916	D4ACP2	8.39744	Drug Rx	DM005_001
1917	D4ACP2	5.90077	Drug Rx	DM006_001
1918	D4ACP2	4.52068	Drug Rx	DM007_001
1919	D4ACP2	3.94267	Drug Rx	DM008_001
1920	D4ACP2	6.12793	Drug Rx	DM009_001
1921	D4ACX8	6.90003	Control	DM002_001
1922	D4ACX8	7.04435	Control	DM003_001
1923	D4ACX8	4.34755	Control	DM004_001
1924	D4ACX8	6.86988	Drug Rx	DM005_001
1925	D4ACX8	7.64892	Drug Rx	DM007_001
1926	D4ACX8	6.23236	Drug Rx	DM008_001
1927	D4AD37	12.5158	Control	DM002_001
1928	D4AD37	12.2693	Control	DM003_001
1929	D4AD37	12.4222	Control	DM004_001
1930	D4AD37	12.6939	Drug Rx	DM005_001
1931	D4AD37	11.5631	Drug Rx	DM006_001
1932	D4AD37	11.8086	Drug Rx	DM007_001
1933	D4AD37	11.8803	Drug Rx	DM008_001
1934	D4AD37	12.3327	Drug Rx	DM009_001
1935	D4AD75	10.1274	Control	DM002_001
1936	D4AD75	10.9723	Control	DM003_001
1937	D4AD75	10.889	Control	DM004_001
1938	D4AD75	11.593	Drug Rx	DM005_001
1939	D4AD75	9.80529	Drug Rx	DM006_001
1940	D4AD75	9.8765	Drug Rx	DM007_001
1941	D4AD75	10.2023	Drug Rx	DM008_001
1942	D4AD75	10.1606	Drug Rx	DM009_001
1943	D4AE59	10.3302	Control	DM002_001
1944	D4AE59	10.7089	Control	DM003_001
1945	D4AE59	10.4683	Control	DM004_001
1946	D4AE59	10.0046	Drug Rx	DM005_001
1947	D4AE59	10.8385	Drug Rx	DM006_001
1948	D4AE59	10.984	Drug Rx	DM007_001
1949	D4AE59	10.9577	Drug Rx	DM008_001
1950	D4AE59	10.8755	Drug Rx	DM009_001
1951	D4AEC2	6.787	Control	DM002_001
1952	D4AEC2	5.31834	Control	DM003_001
1953	D4AEC2	5.03236	Control	DM004_001
1954	D4AEC2	4.15244	Drug Rx	DM005_001
1955	D4AEC2	6.43803	Drug Rx	DM006_001
1956	D4AEC2	6.96348	Drug Rx	DM007_001
1957	D4AEC2	6.98316	Drug Rx	DM008_001
1958	D4AEC2	6.76394	Drug Rx	DM009_001
1959	E9PSK7	7.7645	Control	DM002_001
1960	E9PSK7	7.99993	Control	DM003_001
1961	E9PSK7	7.7402	Control	DM004_001
1962	E9PSK7	6.85179	Drug Rx	DM005_001
1963	E9PSK7	8.28103	Drug Rx	DM006_001
1964	E9PSK7	7.92356	Drug Rx	DM007_001
1965	E9PSK7	8.13281	Drug Rx	DM008_001
1966	E9PSK7	7.79162	Drug Rx	DM009_001
1967	E9PSU6	7.04565	Control	DM002_001
1968	E9PSU6	8.02949	Control	DM004_001
1969	E9PSU6	7.02381	Drug Rx	DM005_001
1970	E9PSU6	7.18026	Drug Rx	DM006_001
1971	E9PSU6	7.63846	Drug Rx	DM007_001
1972	E9PSU6	7.16696	Drug Rx	DM008_001
1973	E9PSU6	6.48873	Drug Rx	DM009_001
1974	E9PT23	10.0509	Control	DM002_001
1975	E9PT23	11.0167	Control	DM003_001
1976	E9PT23	10.7624	Control	DM004_001
1977	E9PT23	11.513	Drug Rx	DM005_001
1978	E9PT23	10.1214	Drug Rx	DM006_001
1979	E9PT23	9.68598	Drug Rx	DM007_001
1980	E9PT23	9.76153	Drug Rx	DM008_001
1981	E9PT23	10.4369	Drug Rx	DM009_001
1982	E9PTA2	9.12271	Control	DM002_001
1983	E9PTA2	8.16859	Control	DM003_001
1984	E9PTA2	7.11769	Control	DM004_001
1985	E9PTA2	8.73958	Drug Rx	DM005_001
1986	E9PTA2	8.29665	Drug Rx	DM006_001
1987	E9PTA2	6.6299	Drug Rx	DM007_001
1988	E9PTA2	7.04267	Drug Rx	DM008_001
1989	E9PTA2	7.61479	Drug Rx	DM009_001
1990	E9PTG8	9.11535	Control	DM002_001
1991	E9PTG8	10.1924	Control	DM003_001
1992	E9PTG8	9.77075	Control	DM004_001
1993	E9PTG8	9.76265	Drug Rx	DM005_001
1994	E9PTG8	9.32473	Drug Rx	DM006_001
1995	E9PTG8	9.88102	Drug Rx	DM007_001
1996	E9PTG8	10.15	Drug Rx	DM008_001
1997	E9PTG8	9.85043	Drug Rx	DM009_001
1998	E9PTT0	6.00868	Control	DM002_001
1999	E9PTT0	7.78818	Control	DM003_001
[truncated: 28,092 more rows]

## Sheet: UP & Down
		Protein	LogIntensities	Condition	DM_ID	Gene
1717		D4A1W8	5.29866	Saline	S2	Mttp
1718		D4A1W8	7.66539	Saline	S3	Mttp
1719		D4A1W8	12.059	Saline	S4	Mttp
1720		D4A1W8	13.4373	Oxycodone	O5	Mttp
1721		D4A1W8	11.6803	Oxycodone	O6	Mttp
1722		D4A1W8	6.32031	Oxycodone	O7	Mttp
1723		D4A1W8	6.31177	Oxycodone	O8	Mttp
1724		D4A1W8	6.77361	Oxycodone	O9	Mttp
2189		F1LXS7	11.1568	Saline	S2	Lyset
2190		F1LXS7	11.2463	Saline	S3	Lyset
2191		F1LXS7	11.2962	Saline	S4	Lyset
2192		F1LXS7	11.7368	Oxycodone	O5	Lyset
2193		F1LXS7	10.4869	Oxycodone	O6	Lyset
2194		F1LXS7	10.5215	Oxycodone	O7	Lyset
2195		F1LXS7	10.5066	Oxycodone	O8	Lyset
2196		F1LXS7	11.3442	Oxycodone	O9	Lyset
3650		O70244	4.3691	Saline	S2	Cubn
3651		O70244	6.44738	Saline	S3	Cubn
3652		O70244	11.207	Saline	S4	Cubn
3653		O70244	12.9614	Oxycodone	O5	Cubn
3654		O70244	11.4791	Oxycodone	O6	Cubn
3655		O70244	6.23045	Oxycodone	O7	Cubn
3656		O70244	5.73159	Oxycodone	O8	Cubn
3657		O70244	6.33337	Oxycodone	O9	Cubn
3946		O88419	14.5786	Saline	S2	B4galt6
3947		O88419	14.7591	Saline	S3	B4galt6
3948		O88419	14.7574	Saline	S4	B4galt6
3949		O88419	15.0459	Oxycodone	O5	B4galt6
3950		O88419	12.8736	Oxycodone	O6	B4galt6
3951		O88419	13.4927	Oxycodone	O7	B4galt6
3952		O88419	14.0119	Oxycodone	O8	B4galt6
3953		O88419	13.922	Oxycodone	O9	B4galt6
5165		P07687	10.2386	Saline	S2	Ephx1
5166		P07687	11.5686	Saline	S3	Ephx1
5167		P07687	12.8538	Saline	S4	Ephx1
5168		P07687	14.5892	Oxycodone	O5	Ephx1
5169		P07687	11.7765	Oxycodone	O6	Ephx1
5170		P07687	9.67265	Oxycodone	O7	Ephx1
5171		P07687	10.0746	Oxycodone	O8	Ephx1
5172		P07687	9.70957	Oxycodone	O9	Ephx1
5269		P08011	8.02896	Saline	S2	Mgst1
5270		P08011	6.99759	Saline	S3	Mgst1
5271		P08011	9.54555	Saline	S4	Mgst1
5272		P08011	11.5774	Oxycodone	O5	Mgst1
5273		P08011	8.02105	Oxycodone	O6	Mgst1
5274		P08011	7.5621	Oxycodone	O7	Mgst1
5275		P08011	7.60869	Oxycodone	O8	Mgst1
5276		P08011	7.26557	Oxycodone	O9	Mgst1
5309		P08290	8.32985	Saline	S2	Asgr2
5310		P08290	8.99062	Saline	S3	Asgr2
5311		P08290	10.8726	Saline	S4	Asgr2
5312		P08290	11.8259	Oxycodone	O5	Asgr2
5313		P08290	8.7165	Oxycodone	O6	Asgr2
5314		P08290	6.38556	Oxycodone	O8	Asgr2
5315		P08290	7.54225	Oxycodone	O9	Asgr2
5599		P09875	4.37662	Saline	S2	Ugt2b1
5600		P09875	6.41541	Saline	S3	Ugt2b1
5601		P09875	10.5895	Saline	S4	Ugt2b1
5602		P09875	12.4274	Oxycodone	O5	Ugt2b1
5603		P09875	10.0888	Oxycodone	O6	Ugt2b1
5604		P09875	2.98031	Oxycodone	O8	Ugt2b1
5605		P09875	5.042	Oxycodone	O9	Ugt2b1
6378		P13265	7.7535	Saline	S2	Gpc3
6379		P13265	8.28112	Saline	S3	Gpc3
6380		P13265	9.61898	Saline	S4	Gpc3
6381		P13265	11.3365	Oxycodone	O5	Gpc3
6382		P13265	8.63957	Oxycodone	O6	Gpc3
6383		P13265	7.29776	Oxycodone	O7	Gpc3
6384		P13265	6.25775	Oxycodone	O8	Gpc3
6385		P13265	7.04328	Oxycodone	O9	Gpc3
6782		P15693	8.11762	Saline	S2	Alpi
6783		P15693	6.59511	Saline	S3	Alpi
6784		P15693	7.28158	Saline	S4	Alpi
6785		P15693	8.84138	Oxycodone	O5	Alpi
6786		P15693	9.66349	Oxycodone	O6	Alpi
6787		P15693	9.75574	Oxycodone	O7	Alpi
6788		P15693	9.89787	Oxycodone	O8	Alpi
6789		P15693	8.91824	Oxycodone	O9	Alpi
7379		P19356	9.89234	Saline	S2	Hmbs
7380		P19356	8.47289	Saline	S3	Hmbs
7381		P19356	8.97003	Saline	S4	Hmbs
7382		P19356	7.93494	Oxycodone	O5	Hmbs
7383		P19356	10.0321	Oxycodone	O6	Hmbs
7384		P19356	10.7969	Oxycodone	O7	Hmbs
7385		P19356	9.43652	Oxycodone	O8	Hmbs
7386		P19356	10.5787	Oxycodone	O9	Hmbs
7419		P19643	5.1866	Saline	S2	Maob
7420		P19643	6.72795	Saline	S3	Maob
7421		P19643	11.2062	Saline	S4	Maob
7422		P19643	13.7473	Oxycodone	O5	Maob
7423		P19643	11.0754	Oxycodone	O6	Maob
7424		P19643	5.46513	Oxycodone	O7	Maob
7425		P19643	5.29774	Oxycodone	O8	Maob
7426		P19643	6.19797	Oxycodone	O9	Maob
8491		P28572	11.8012	Saline	S2	Slc6a9
8492		P28572	6.83845	Saline	S3	Slc6a9
8493		P28572	6.56482	Saline	S4	Slc6a9
8494		P28572	6.29739	Oxycodone	O5	Slc6a9
8495		P28572	10.9767	Oxycodone	O6	Slc6a9
8496		P28572	10.8567	Oxycodone	O7	Slc6a9
8497		P28572	10.349	Oxycodone	O8	Slc6a9
8498		P28572	11.0973	Oxycodone	O9	Slc6a9
20762		Q63400	8.88569	Saline	S2	Cldn3
20763		Q63400	9.6524	Saline	S3	Cldn3
20764		Q63400	9.49992	Saline	S4	Cldn3
20765		Q63400	10.4903	Oxycodone	O5	Cldn3
20766		Q63400	10.0737	Oxycodone	O6	Cldn3
20767		Q63400	10.0582	Oxycodone	O7	Cldn3
20768		Q63400	10.2337	Oxycodone	O8	Cldn3
20769		Q63400	9.64382	Oxycodone	O9	Cldn3
25211		Q78EG7	10.8005	Saline	S2	Ptp4a1
25212		Q78EG7	9.92369	Saline	S3	Ptp4a1
25213		Q78EG7	10.0987	Saline	S4	Ptp4a1
25214		Q78EG7	9.19808	Oxycodone	O5	Ptp4a1
25215		Q78EG7	10.6215	Oxycodone	O6	Ptp4a1
25216		Q78EG7	11.1566	Oxycodone	O7	Ptp4a1
25217		Q78EG7	9.71542	Oxycodone	O8	Ptp4a1
25218		Q78EG7	10.7147	Oxycodone	O9	Ptp4a1
26102		Q8K3E7	11.7934	Saline	S2	Dpy30
26103		Q8K3E7	10.7948	Saline	S3	Dpy30
26104		Q8K3E7	11.2546	Saline	S4	Dpy30
26105		Q8K3E7	10.1009	Oxycodone	O5	Dpy30
26106		Q8K3E7	11.3189	Oxycodone	O6	Dpy30
26107		Q8K3E7	10.4227	Oxycodone	O7	Dpy30
26108		Q8K3E7	12.1435	Oxycodone	O8	Dpy30
26109		Q8K3E7	11.5216	Oxycodone	O9	Dpy30
26903		Q920R3	9.94513	Saline	S2	Fads1
26904		Q920R3	10.568	Saline	S3	Fads1
26905		Q920R3	12.9044	Saline	S4	Fads1
26906		Q920R3	14.6433	Oxycodone	O5	Fads1
26907		Q920R3	10.6788	Oxycodone	O6	Fads1
26908		Q920R3	8.99575	Oxycodone	O7	Fads1
26909		Q920R3	9.97722	Oxycodone	O8	Fads1
26910		Q920R3	9.56439	Oxycodone	O9	Fads1
28318		Q9JKL9	4.47887	Saline	S2	Prl2b1
28319		Q9JKL9	9.54562	Saline	S3	Prl2b1
28320		Q9JKL9	9.55269	Saline	S4	Prl2b1
28321		Q9JKL9	8.15189	Oxycodone	O5	Prl2b1
28322		Q9JKL9	7.50653	Oxycodone	O6	Prl2b1
28323		Q9JKL9	6.0374	Oxycodone	O7	Prl2b1
28324		Q9JKL9	6.63044	Oxycodone	O8	Prl2b1
28325		Q9JKL9	9.15377	Oxycodone	O9	Prl2b1
28681		Q9QYH7	2.72441	Saline	S3	Ghrl
28682		Q9QYH7	8.77064	Saline	S4	Ghrl
28683		Q9QYH7	9.86403	Oxycodone	O5	Ghrl
28684		Q9QYH7	6.8687	Oxycodone	O6	Ghrl
28685		Q9QYH7	3.74017	Oxycodone	O7	Ghrl
28686		Q9QYH7	3.61677	Oxycodone	O8	Ghrl
28687		Q9QYH7	3.77378	Oxycodone	O9	Ghrl
29266		Q9WTW7	5.46852	Saline	S2	Slc23a1
29267		Q9WTW7	6.27964	Saline	S3	Slc23a1
29268		Q9WTW7	8.07534	Saline	S4	Slc23a1
29269		Q9WTW7	10.1271	Oxycodone	O5	Slc23a1
29270		Q9WTW7	7.09612	Oxycodone	O6	Slc23a1
29271		Q9WTW7	6.59113	Oxycodone	O7	Slc23a1
29272		Q9WTW7	6.86733	Oxycodone	O8	Slc23a1
29273		Q9WTW7	6.56267	Oxycodone	O9	Slc23a1
16772		Q5BK20	10.0742	Saline	S2	Tsc22d4
16773		Q5BK20	10.5237	Saline	S3	Tsc22d4
16774		Q5BK20	10.2998	Saline	S4	Tsc22d4
16775		Q5BK20	9.25176	Oxycodone	O5	Tsc22d4
16776		Q5BK20	10.1142	Oxycodone	O6	Tsc22d4
16777		Q5BK20	10.2655	Oxycodone	O7	Tsc22d4
16778		Q5BK20	10.2912	Oxycodone	O8	Tsc22d4
16779		Q5BK20	10.4142	Oxycodone	O9	Tsc22d4
18746		Q5U2V4	9.99082	Saline	S2	Lrrc8e
18747		Q5U2V4	10.2527	Saline	S3	Lrrc8e
18748		Q5U2V4	10.181	Saline	S4	Lrrc8e
18749		Q5U2V4	10.5398	Oxycodone	O5	Lrrc8e
18750		Q5U2V4	9.91982	Oxycodone	O6	Lrrc8e
18751		Q5U2V4	9.79095	Oxycodone	O7	Lrrc8e
18752		Q5U2V4	9.96466	Oxycodone	O8	Lrrc8e
18753		Q5U2V4	9.76436	Oxycodone	O9	Lrrc8e
		Q5PQT7	7.81437	Saline	S2	PHLDA3
		Q5PQT7	7.18025	Saline	S3	PHLDA3
		Q5PQT7	6.77921	Saline	S4	PHLDA3
		Q5PQT7	5.30632	Oxycodone	O5	PHLDA3
		Q5PQT7	9.19409	Oxycodone	O6	PHLDA3
		Q5PQT7	10.4886	Oxycodone	O7	PHLDA3
		Q5PQT7	9.60231	Oxycodone	O8	PHLDA3
		Q5PQT7	10.4113	Oxycodone	O9	PHLDA3
		Q3B8N7	8.34554	Saline	S2	Tsc22d4
		Q3B8N7	7.7065	Saline	S3	Tsc22d4
		Q3B8N7	7.57099	Saline	S4	Tsc22d4
		Q3B8N7	7.24775	Oxycodone	O5	Tsc22d4
		Q3B8N7	7.97942	Oxycodone	O6	Tsc22d4
		Q3B8N7	9.00797	Oxycodone	O7	Tsc22d4
		Q3B8N7	7.39969	Oxycodone	O8	Tsc22d4
		Q3B8N7	7.80187	Oxycodone	O9	Tsc22d4

## Sheet: Protein Quantification
Protein	Label	log2FC	SE	Tvalue	DF	pvalue	adj.pvalue	issue	MissingPercentage	ImputationPercentage
Q8CHJ1	Drug Rx vs Control	-1.02299	0.0371545	-27.5334	3	0.000105156	0.0255529	NA	0	0
P04906	Drug Rx vs Control	-1.23386	0.0498054	-24.7737	3	0.000144198	0.0302047	NA	0.0555556	0.0555556
Q63321	Drug Rx vs Control	-0.81455	0.032942	-24.7268	3	0.000145016	0.0302047	NA	0.115556	0.115556
Q6P7A9	Drug Rx vs Control	-1.12124	0.0494565	-22.6712	3	0.000187938	0.035264	NA	0.113695	0.113695
F1LMV6	Drug Rx vs Control	0.528997	0.0235622	22.4511	3	0.000193493	0.035264	NA	0.12	0.12
A2RRU4	Drug Rx vs Control	-1.32228	0.0611297	-21.6307	3	0.000216235	0.0370907	NA	0.0222222	0.0222222
P19511	Drug Rx vs Control	-1.63332	0.0809533	-20.1761	3	0.000266154	0.0386833	NA	0.0529101	0.0529101
Q9QXU8	Drug Rx vs Control	1.13572	0.0566241	20.0572	3	0.000270888	0.0386833	NA	0.00925926	0.00925926
Q3B7D2	Drug Rx vs Control	-1.22036	0.0621639	-19.6314	3	0.000288784	0.0386833	NA	0.0233918	0.0233918
P62243	Drug Rx vs Control	0.418115	0.0213422	19.591	3	0.000290565	0.0386833	NA	0	0
Q62761	Drug Rx vs Control	1.48216	0.0767296	19.3167	3	0.00030304	0.0386833	NA	0	0
P09034	Drug Rx vs Control	0.878412	0.0455786	19.2725	3	0.000305115	0.0386833	NA	0.105413	0.105413
Q3T1L5	Drug Rx vs Control	-0.928738	0.049902	-18.6112	3	0.000338571	0.0399104	NA	0	0
P50442	Drug Rx vs Control	-1.4482	0.0807578	-17.9327	3	0.000378176	0.0399104	NA	0.238683	0.238683
D4A2H2	Drug Rx vs Control	-1.17898	0.0661692	-17.8177	3	0.000385489	0.0399104	NA	0.200855	0.200855
A2VD12	Drug Rx vs Control	-0.715258	0.040724	-17.5636	3	0.000402335	0.0399104	NA	0.0555556	0.0555556
Q7TN39	Drug Rx vs Control	-3.02822	0.173111	-17.4929	3	0.00040719	0.0399104	NA	0.111111	0.111111
P19468	Drug Rx vs Control	1.25472	0.0723154	17.3507	3	0.000417204	0.0399104	NA	0.005291	0.005291
P56574	Drug Rx vs Control	-1.1491	0.0668364	-17.1927	3	0.000428724	0.0399104	NA	0.0444444	0.0444444
P40112	Drug Rx vs Control	0.786461	0.0462581	17.0016	3	0.000443221	0.0399104	NA	0	0
Q5U2V8	Drug Rx vs Control	-0.758307	0.044613	-16.9975	3	0.000443541	0.0399104	NA	0.0467836	0.0467836
P15999	Drug Rx vs Control	-1.29547	0.0766816	-16.8941	3	0.000451661	0.0399104	NA	0.0456621	0.0456621
P07153	Drug Rx vs Control	-0.873858	0.0524504	-16.6606	3	0.000470751	0.0403738	NA	0.0209644	0.0209644
P81128	Drug Rx vs Control	1.68077	0.10428	16.1178	3	0.000519474	0.0419884	NA	0.185185	0.185185
P12075	Drug Rx vs Control	-1.30195	0.0808457	-16.1042	3	0.000520785	0.0419884	NA	0.015873	0.015873
O09171	Drug Rx vs Control	1.90976	0.12026	15.8803	3	0.000542913	0.0419884	NA	0.0784314	0.0784314
O35777	Drug Rx vs Control	-1.00846	0.0636711	-15.8386	3	0.000547174	0.0419884	NA	0	0
P06757	Drug Rx vs Control	-0.923637	0.0589819	-15.6597	3	0.000565958	0.0423162	NA	0	0
P20059	Drug Rx vs Control	-0.544952	0.0363983	-14.9719	3	0.000646709	0.0461778	NA	0.0481481	0.0481481
P35434	Drug Rx vs Control	-1.5704	0.107155	-14.6555	3	0.000689032	0.0461778	NA	0	0
D3ZEY4	Drug Rx vs Control	1.52868	0.105819	14.4462	3	0.000719068	0.0461778	NA	0.313131	0.313131
Q6AY30	Drug Rx vs Control	-0.83733	0.0582195	-14.3823	3	0.000728582	0.0461778	NA	0.111111	0.111111
P27364;Q62878	Drug Rx vs Control	-1.90005	0.133002	-14.2859	3	0.000743259	0.0461778	NA	0.174603	0.174603
A0A0G2K5L2	Drug Rx vs Control	-1.56335	0.109767	-14.2425	3	0.000749996	0.0461778	NA	0.138889	0.138889
Q91ZS3	Drug Rx vs Control	-2.12937	0.150583	-14.1409	3	0.000766083	0.0461778	NA	0.0962963	0.0962963
Q62786	Drug Rx vs Control	-0.961673	0.0680494	-14.132	3	0.000767516	0.0461778	NA	0.0622222	0.0622222
P18757	Drug Rx vs Control	1.97361	0.0547641	36.0385	2	0.000769069	0.0461778	NA	0.266667	0.155556
Q99PR0	Drug Rx vs Control	-0.998287	0.0709016	-14.0799	3	0.000775964	0.0461778	NA	0.136364	0.136364
Q99J86	Drug Rx vs Control	-0.537877	0.0390411	-13.7772	3	0.000827585	0.0473882	NA	0.0935673	0.0935673
P30835	Drug Rx vs Control	0.997707	0.0727895	13.7067	3	0.00084025	0.0473882	NA	0.112933	0.112933
A1L1L2	Drug Rx vs Control	-1.51717	0.110902	-13.6804	3	0.000845057	0.0473882	NA	0	0
P0CE43	Drug Rx vs Control	1.41764	0.104772	13.5307	3	0.000873042	0.0480338	NA	0.10101	0.10101
B5DFC9	Drug Rx vs Control	-1.20445	0.0897547	-13.4194	3	0.000894667	0.0481046	NA	0.181481	0.181481
B2GV22	Drug Rx vs Control	-0.986497	0.0738627	-13.3558	3	0.000907323	0.0481046	NA	0	0
P10860	Drug Rx vs Control	-1.42859	0.107771	-13.2559	3	0.000927727	0.0483081	NA	0.0780781	0.0780781
Q6AY85	Drug Rx vs Control	-1.04595	0.0796496	-13.1319	3	0.000953879	0.0487984	NA	0.111111	0.111111
Q99P55	Drug Rx vs Control	-1.28947	0.0989419	-13.0326	3	0.000975554	0.0490468	NA	0.131313	0.131313
P11507	Drug Rx vs Control	-0.701364	0.0545776	-12.8508	3	0.00101694	0.0496989	NA	0.0980392	0.0980392
Q5XIA1	Drug Rx vs Control	-1.08208	0.0851888	-12.7022	3	0.00105252	0.0496989	NA	0.011396	0.011396
Q8K3E7	Drug Rx vs Control	3.04956	0.244303	12.4827	3	0.00110817	0.0496989	NA	0.222222	0.222222
B1WC86	Drug Rx vs Control	-1.64886	0.132485	-12.4456	3	0.00111793	0.0496989	NA	0.0555556	0.0555556
D3ZMM8	Drug Rx vs Control	2.04836	0.0691695	29.6136	2	0.00113835	0.0496989	NA	0.166667	0.0555556
D3ZHA0	Drug Rx vs Control	-1.15636	0.0935196	-12.3648	3	0.00113965	0.0496989	NA	0.111111	0.111111
E9PT23	Drug Rx vs Control	-1.03766	0.0840346	-12.348	3	0.00114425	0.0496989	NA	0.0816993	0.0816993
O35394	Drug Rx vs Control	-0.733482	0.0600107	-12.2225	3	0.00117929	0.0496989	NA	0	0
Q9WVJ6	Drug Rx vs Control	1.42248	0.117012	12.1567	3	0.00119824	0.0496989	NA	0.0407876	0.0407876
Q5EAJ6	Drug Rx vs Control	-1.4493	0.119365	-12.1417	3	0.00120262	0.0496989	NA	0.0246914	0.0246914
P16303	Drug Rx vs Control	-3.84187	0.316844	-12.1254	3	0.00120738	0.0496989	NA	0.296296	0.296296
P23764	Drug Rx vs Control	-0.854725	0.0706598	-12.0963	3	0.00121598	0.0496989	NA	0.0555556	0.0555556
P24800	Drug Rx vs Control	-2.48486	0.206453	-12.036	3	0.00123407	0.0496989	NA	0.166667	0.166667
P0CD94	Drug Rx vs Control	-0.951987	0.0791631	-12.0256	3	0.0012372	0.0496989	NA	0	0
Q5GF25	Drug Rx vs Control	-0.767268	0.0644637	-11.9023	3	0.00127541	0.0496989	NA	0.0555556	0.0555556
A1L1J9	Drug Rx vs Control	-1.27248	0.107784	-11.8058	3	0.0013064	0.0496989	NA	0.0701754	0.0701754
P36876	Drug Rx vs Control	0.666458	0.0566445	11.7656	3	0.00131961	0.0496989	NA	0.040404	0.040404
A0A4Z3	Drug Rx vs Control	-0.871774	0.0742764	-11.7369	3	0.00132916	0.0496989	NA	0	0
Q9EQG6	Drug Rx vs Control	0.619457	0.0539089	11.4908	3	0.00141483	0.0496989	NA	0.12037	0.12037
P97544	Drug Rx vs Control	0.692161	0.0604672	11.4469	3	0.00143088	0.0496989	NA	0.0694444	0.0694444
Q9WTR7	Drug Rx vs Control	-1.38812	0.121956	-11.3821	3	0.00145501	0.0496989	NA	0.0555556	0.0555556
P48056	Drug Rx vs Control	-1.95293	0.172782	-11.3029	3	0.00148525	0.0496989	NA	0.151515	0.151515
Q9JHW5	Drug Rx vs Control	-0.895518	0.0797777	-11.2252	3	0.00151573	0.0496989	NA	0	0
P10719	Drug Rx vs Control	-1.37619	0.122741	-11.2121	3	0.00152093	0.0496989	NA	0.0499195	0.0499195
D4AD75	Drug Rx vs Control	-1.04943	0.0937537	-11.1934	3	0.00152841	0.0496989	NA	0.00854701	0.00854701
P23377	Drug Rx vs Control	-0.998731	0.0893131	-11.1824	3	0.00153288	0.0496989	NA	0.111111	0.111111
P57756	Drug Rx vs Control	1.36628	0.122247	11.1764	3	0.0015353	0.0496989	NA	0.037037	0.037037
D3ZTX0	Drug Rx vs Control	-0.872733	0.0784002	-11.1318	3	0.00155347	0.0496989	NA	0.0833333	0.0833333
P07896	Drug Rx vs Control	-0.599447	0.0539575	-11.1096	3	0.0015626	0.0496989	NA	0.0185185	0.0185185
Q5FVH2	Drug Rx vs Control	-1.03738	0.0934852	-11.0967	3	0.00156796	0.0496989	NA	0.0592593	0.0592593
Q6AYQ4	Drug Rx vs Control	-0.68082	0.0613935	-11.0894	3	0.00157099	0.0496989	NA	0.0233918	0.0233918
O88788	Drug Rx vs Control	-0.880439	0.0797798	-11.0359	3	0.00159353	0.0496989	NA	0.0846561	0.0846561
Q66HR9	Drug Rx vs Control	1.75655	0.0712091	24.6675	2	0.00163938	0.0496989	NA	0.111111	0
Q5BKC9	Drug Rx vs Control	1.08249	0.0994023	10.89	3	0.00165714	0.0496989	NA	0.296296	0.296296
B2RYI0	Drug Rx vs Control	0.596122	0.0547728	10.8835	3	0.00166003	0.0496989	NA	0.111111	0.111111
P11715	Drug Rx vs Control	-1.37534	0.127203	-10.8122	3	0.00169245	0.0496989	NA	0.047619	0.047619
Q63584	Drug Rx vs Control	-0.689702	0.0642892	-10.7281	3	0.00173173	0.0496989	NA	0.00854701	0.00854701
Q63060	Drug Rx vs Control	-0.840806	0.0785054	-10.7102	3	0.00174027	0.0496989	NA	0.0185185	0.0185185
P67779	Drug Rx vs Control	-1.62776	0.152092	-10.7024	3	0.00174398	0.0496989	NA	0.0858586	0.0858586
P18445	Drug Rx vs Control	-0.45723	0.0428154	-10.6791	3	0.00175518	0.0496989	NA	0	0
Q5XI31	Drug Rx vs Control	-1.25903	0.119032	-10.5772	3	0.00180532	0.0496989	NA	0.0330969	0.0330969
Q63514	Drug Rx vs Control	1.03927	0.0984107	10.5606	3	0.00181369	0.0496989	NA	0.0505051	0.0505051
Q9JHY2	Drug Rx vs Control	-1.27306	0.120751	-10.5429	3	0.00182266	0.0496989	NA	0.0888889	0.0888889
P08011	Drug Rx vs Control	-3.60476	0.342119	-10.5365	3	0.00182587	0.0496989	NA	0.222222	0.222222
Q9JI66	Drug Rx vs Control	1.11636	0.106091	10.5227	3	0.00183295	0.0496989	NA	0.103175	0.103175
Q8VHU4	Drug Rx vs Control	1.00909	0.0963245	10.4759	3	0.00185707	0.0496989	NA	0.1875	0.1875
P13383	Drug Rx vs Control	-0.783903	0.0749081	-10.4649	3	0.00186283	0.0496989	NA	0.190476	0.190476
P06214	Drug Rx vs Control	1.27997	0.122426	10.455	3	0.00186799	0.0496989	NA	0.113636	0.113636
Q9ESS6	Drug Rx vs Control	-0.848634	0.0812345	-10.4467	3	0.00187235	0.0496989	NA	0.0598291	0.0598291
D4A280	Drug Rx vs Control	1.59474	0.152736	10.4411	3	0.00187529	0.0496989	NA	0	0
Q5U2X6	Drug Rx vs Control	-1.02458	0.0983177	-10.4211	3	0.00188589	0.0496989	NA	0	0
P36633	Drug Rx vs Control	-1.68829	0.162079	-10.4165	3	0.00188835	0.0496989	NA	0.11501	0.11501
Q5BK83	Drug Rx vs Control	-1.19995	0.115269	-10.41	3	0.00189183	0.0496989	NA	0	0
Q91Y81	Drug Rx vs Control	0.714858	0.0693485	10.3082	3	0.00194716	0.0501736	NA	0.0987654	0.0987654
Q63632	Drug Rx vs Control	-0.662142	0.0643419	-10.291	3	0.00195673	0.0501736	NA	0.0153257	0.0153257
P46413	Drug Rx vs Control	0.98487	0.0957871	10.2819	3	0.00196182	0.0501736	NA	0.0505051	0.0505051
P85007	Drug Rx vs Control	-1.01469	0.099063	-10.2429	3	0.00198382	0.0501736	NA	0	0
A1L1K3	Drug Rx vs Control	0.967537	0.0952153	10.1616	3	0.00203072	0.0501736	NA	0.361111	0.361111
Q6P756	Drug Rx vs Control	0.730548	0.072021	10.1435	3	0.00204132	0.0501736	NA	0	0
P24054	Drug Rx vs Control	-1.3569	0.134357	-10.0992	3	0.00206772	0.0501736	NA	0	0
P27605	Drug Rx vs Control	2.02406	0.200693	10.0854	3	0.00207602	0.0501736	NA	0.020202	0.020202
Q3B8N7	Drug Rx vs Control	2.83277	0.282031	10.0442	3	0.00210107	0.0501736	NA	0.222222	0.222222
P20767	Drug Rx vs Control	-1.10678	0.111099	-9.96207	3	0.00215223	0.0501736	NA	0.037037	0.037037
Q5PQX1	Drug Rx vs Control	-1.26681	0.127363	-9.94647	3	0.00216213	0.0501736	NA	0.0509259	0.0509259
Q498U3	Drug Rx vs Control	-1.54844	0.156848	-9.87219	3	0.00221012	0.0501736	NA	0.037037	0.037037
A0A0G2JXT6	Drug Rx vs Control	1.09634	0.111068	9.87089	3	0.00221097	0.0501736	NA	0.111111	0.111111
Q4KLL0	Drug Rx vs Control	1.23659	0.125596	9.84574	3	0.00222755	0.0501736	NA	0.266667	0.266667
Q6JE36	Drug Rx vs Control	0.735527	0.0748023	9.83294	3	0.00223605	0.0501736	NA	0.0529101	0.0529101
P04636	Drug Rx vs Control	-0.963649	0.0982442	-9.80871	3	0.00225226	0.0501736	NA	0.0802469	0.0802469
Q5FWS6	Drug Rx vs Control	1.25489	0.127992	9.80444	3	0.00225513	0.0501736	NA	0.25	0.25
P00507	Drug Rx vs Control	-1.12961	0.115246	-9.8017	3	0.00225698	0.0501736	NA	0.0136054	0.0136054
P57790	Drug Rx vs Control	0.657776	0.0672268	9.78442	3	0.00226867	0.0501736	NA	0.159722	0.159722
Q63270	Drug Rx vs Control	0.566633	0.0579478	9.77833	3	0.00227281	0.0501736	NA	0.0222222	0.0222222
Q5XIF6	Drug Rx vs Control	1.13411	0.115985	9.77807	3	0.00227298	0.0501736	NA	0	0
Q4V8C3	Drug Rx vs Control	1.09416	0.11228	9.74496	3	0.00229566	0.0501736	NA	0.311111	0.311111
P29457	Drug Rx vs Control	-0.726803	0.0746932	-9.73051	3	0.00230565	0.0501736	NA	0.0229885	0.0229885
P04182	Drug Rx vs Control	-0.823027	0.0849655	-9.6866	3	0.00233636	0.0504654	NA	0.0740741	0.0740741
P42667	Drug Rx vs Control	-1.13318	0.11746	-9.64739	3	0.00236425	0.0506923	NA	0.0808081	0.0808081
Q9ES71	Drug Rx vs Control	-0.460123	0.0479269	-9.60051	3	0.00239817	0.0509296	NA	0.033033	0.033033
Q0VGK0	Drug Rx vs Control	1.36202	0.142113	9.58403	3	0.00241025	0.0509296	NA	0	0
Q4KM86	Drug Rx vs Control	0.510281	0.0535721	9.52513	3	0.00245408	0.0513972	NA	0	0
F1M0Z1	Drug Rx vs Control	0.509751	0.0536173	9.50721	3	0.00246763	0.0513972	NA	0.116667	0.116667
Q5FVM7	Drug Rx vs Control	-1.00569	0.10608	-9.48047	3	0.00248802	0.0514543	NA	0.0444444	0.0444444
Q5U2S5	Drug Rx vs Control	1.67034	0.177193	9.42667	3	0.00252974	0.051631	NA	0.0555556	0.0555556
P37199	Drug Rx vs Control	-0.921887	0.0978252	-9.42382	3	0.00253197	0.051631	NA	0.191919	0.191919
Q4FZX7	Drug Rx vs Control	-1.18947	0.128479	-9.25811	3	0.0026666	0.052528	NA	0.0787037	0.0787037
Q9ESQ5	Drug Rx vs Control	-0.726524	0.0786156	-9.24147	3	0.00268063	0.052528	NA	0.111111	0.111111
P36370	Drug Rx vs Control	-0.948859	0.102872	-9.22366	3	0.00269577	0.052528	NA	0.0873016	0.0873016
Q5BJM8	Drug Rx vs Control	-0.730294	0.0792352	-9.21679	3	0.00270164	0.052528	NA	0	0
Q5GFD9	Drug Rx vs Control	1.31751	0.143095	9.20723	3	0.00270983	0.052528	NA	0.0185185	0.0185185
Q66H80	Drug Rx vs Control	-0.497631	0.0540945	-9.19929	3	0.00271666	0.052528	NA	0	0
P53809	Drug Rx vs Control	0.80019	0.08702	9.19547	3	0.00271995	0.052528	NA	0.111111	0.111111
Q9QZK5	Drug Rx vs Control	-1.05078	0.114273	-9.19533	3	0.00272007	0.052528	NA	0.135266	0.135266
Q62969	Drug Rx vs Control	-1.20401	0.132484	-9.08798	3	0.00281485	0.0540007	NA	0.127854	0.127854
Q09073	Drug Rx vs Control	-1.30374	0.144001	-9.05366	3	0.00284607	0.0542428	NA	0	0
Q62902	Drug Rx vs Control	-1.07503	0.119046	-9.03039	3	0.0028675	0.0542963	NA	0.00925926	0.00925926
Q64232	Drug Rx vs Control	-1.09031	0.121196	-8.99627	3	0.00289932	0.0545446	NA	0.0470085	0.0470085
Q6AXT5	Drug Rx vs Control	0.34721	0.0386834	8.97569	3	0.00291873	0.0545578	NA	0.037037	0.037037
P15800	Drug Rx vs Control	-0.854271	0.0954169	-8.95303	3	0.0029403	0.0546109	NA	0.0586767	0.0586767
P97612	Drug Rx vs Control	-0.654697	0.0736247	-8.89235	3	0.00299912	0.0553508	NA	0	0
Q5RJK8	Drug Rx vs Control	0.794838	0.0899023	8.84113	3	0.00304999	0.0555864	NA	0	0
Q499N5	Drug Rx vs Control	-1.43072	0.162296	-8.81552	3	0.00307585	0.0555864	NA	0.047619	0.047619
Q9EPH1	Drug Rx vs Control	-1.31727	0.150175	-8.77157	3	0.00312092	0.0555864	NA	0.0666667	0.0666667
Q9ES87	Drug Rx vs Control	-1.06381	0.121339	-8.76725	3	0.00312539	0.0555864	NA	0.0193237	0.0193237
Q6AY65	Drug Rx vs Control	1.47318	0.168367	8.74978	3	0.00314358	0.0555864	NA	0.240741	0.240741
P04937	Drug Rx vs Control	-0.832834	0.095575	-8.71394	3	0.00318135	0.0555864	NA	0.046748	0.046748
Q9Z142	Drug Rx vs Control	-1.00111	0.114899	-8.71297	3	0.00318238	0.0555864	NA	0.0238095	0.0238095
O55207	Drug Rx vs Control	1.40714	0.161698	8.70229	3	0.00319374	0.0555864	NA	0.277778	0.277778
B0BN86	Drug Rx vs Control	-1.65035	0.189718	-8.69896	3	0.0031973	0.0555864	NA	0.037037	0.037037
Q6AZ61	Drug Rx vs Control	-1.0425	0.120061	-8.68309	3	0.00321433	0.0555864	NA	0	0
O35142	Drug Rx vs Control	-0.544703	0.0627801	-8.67638	3	0.00322157	0.0555864	NA	0.111111	0.111111
P35571	Drug Rx vs Control	-0.859211	0.100441	-8.55436	3	0.00335695	0.057372	NA	0.0555556	0.0555556
Q6AYG3	Drug Rx vs Control	2.14409	0.251515	8.52469	3	0.003391	0.057372	NA	0.277778	0.277778
Q9ET64	Drug Rx vs Control	-0.939246	0.110224	-8.52125	3	0.00339498	0.057372	NA	0.0833333	0.0833333
P97521	Drug Rx vs Control	-1.3594	0.159672	-8.51368	3	0.00340376	0.057372	NA	0.0555556	0.0555556
O35244	Drug Rx vs Control	1.12218	0.132604	8.46263	3	0.00346373	0.0578019	NA	0.0606061	0.0606061
P33124	Drug Rx vs Control	-1.10341	0.130454	-8.45827	3	0.00346891	0.0578019	NA	0.111111	0.111111
P35435	Drug Rx vs Control	-1.34416	0.159537	-8.42537	3	0.00350837	0.0580461	NA	0.166667	0.166667
O08680	Drug Rx vs Control	1.96546	0.233677	8.41101	3	0.00352579	0.0580461	NA	0.0277778	0.0277778
Q66H69	Drug Rx vs Control	-1.29117	0.153771	-8.39668	3	0.00354328	0.0580461	NA	0.17094	0.17094
Q3KRC6	Drug Rx vs Control	-2.36115	0.282441	-8.35979	3	0.00358884	0.0583491	NA	0.333333	0.333333
B5DEH2	Drug Rx vs Control	-0.937044	0.112229	-8.34941	3	0.0036018	0.0583491	NA	0.0444444	0.0444444
Q498R3	Drug Rx vs Control	-0.871264	0.104864	-8.30854	3	0.00365342	0.0588584	NA	0.119048	0.119048
P68403	Drug Rx vs Control	0.981052	0.11832	8.29152	3	0.00367521	0.0588842	NA	0.160494	0.160494
P35355	Drug Rx vs Control	1.9466	0.237109	8.2097	3	0.00378238	0.0593831	NA	0.125926	0.125926
B0BN72	Drug Rx vs Control	0.820536	0.0999488	8.20957	3	0.00378256	0.0593831	NA	0.174603	0.174603
P28494	Drug Rx vs Control	-0.545179	0.0664356	-8.20613	3	0.00378715	0.0593831	NA	0.0735524	0.0735524
P17209	Drug Rx vs Control	2.24006	0.273728	8.18353	3	0.00381752	0.0593831	NA	0.222222	0.222222
P11240	Drug Rx vs Control	-1.43088	0.175331	-8.161	3	0.00384813	0.0593831	NA	0	0
F1M3G7	Drug Rx vs Control	1.57137	0.192864	8.14758	3	0.00386652	0.0593831	NA	0.152542	0.152542
P05545	Drug Rx vs Control	-1.05352	0.129627	-8.12733	3	0.00389448	0.0593831	NA	0	0
Q9JJH5	Drug Rx vs Control	1.03921	0.127924	8.12367	3	0.00389956	0.0593831	NA	0.166667	0.166667
Q9WU70	Drug Rx vs Control	0.90661	0.0569791	15.9113	2	0.00392669	0.0593831	NA	0.259259	0.148148
Q9Z1Z1	Drug Rx vs Control	-1.23688	0.152677	-8.10127	3	0.00393086	0.0593831	NA	0	0
B2RYW9	Drug Rx vs Control	-0.988471	0.122239	-8.08638	3	0.00395184	0.0593831	NA	0.0185185	0.0185185
B0BNG0	Drug Rx vs Control	-0.915855	0.11345	-8.07278	3	0.00397116	0.0593831	NA	0.0166667	0.0166667
Q52KK3	Drug Rx vs Control	-1.04644	0.129691	-8.06875	3	0.0039769	0.0593831	NA	0.103704	0.103704
Q9JJP0	Drug Rx vs Control	1.01347	0.126536	8.00934	3	0.00406284	0.0593831	NA	0.0246914	0.0246914
Q9JJW3	Drug Rx vs Control	-1.58123	0.197508	-8.0059	3	0.0040679	0.0593831	NA	0	0
Q62698	Drug Rx vs Control	2.01837	0.252167	8.0041	3	0.00407054	0.0593831	NA	0.288889	0.288889
Q9JK15	Drug Rx vs Control	1.28592	0.160694	8.00226	3	0.00407325	0.0593831	NA	0	0
Q8CFD0	Drug Rx vs Control	-1.39796	0.175113	-7.98322	3	0.00410141	0.0593831	NA	0.259259	0.259259
Q05962	Drug Rx vs Control	-1.49733	0.188089	-7.96075	3	0.00413497	0.0593831	NA	0.0864198	0.0864198
P11661	Drug Rx vs Control	-1.1358	0.143039	-7.94047	3	0.00416558	0.0593831	NA	0	0
D4A6D7	Drug Rx vs Control	-0.915118	0.115351	-7.93333	3	0.00417643	0.0593831	NA	0.135802	0.135802
Q6AXV4	Drug Rx vs Control	-1.49899	0.188994	-7.93139	3	0.00417937	0.0593831	NA	0.0902778	0.0902778
Q6AYM9	Drug Rx vs Control	-0.821456	0.103571	-7.93132	3	0.00417948	0.0593831	NA	0	0
D3ZXD8	Drug Rx vs Control	-0.945713	0.119392	-7.92109	3	0.00419511	0.0593831	NA	0	0
O88600	Drug Rx vs Control	0.756699	0.0966486	7.82938	3	0.00433865	0.0610942	NA	0.111111	0.111111
Q5BJK8	Drug Rx vs Control	-0.715632	0.0915709	-7.81507	3	0.00436163	0.0610942	NA	0.0502645	0.0502645
Q4V8J4	Drug Rx vs Control	1.61351	0.206778	7.80313	3	0.00438092	0.0610942	NA	0.148148	0.148148
P29147	Drug Rx vs Control	-0.858256	0.110478	-7.76856	3	0.00443743	0.0610942	NA	0.0505051	0.0505051
P13803	Drug Rx vs Control	-0.709783	0.0915552	-7.75251	3	0.00446398	0.0610942	NA	0	0
A2RRT9	Drug Rx vs Control	-1.39862	0.180803	-7.73562	3	0.00449216	0.0610942	NA	0.37037	0.37037
Q9JL55	Drug Rx vs Control	-1.05574	0.136642	-7.72634	3	0.00450775	0.0610942	NA	0.0574713	0.0574713
Q6MG14	Drug Rx vs Control	-0.879447	0.114231	-7.69888	3	0.00455429	0.0610942	NA	0	0
P04646	Drug Rx vs Control	-1.10088	0.143238	-7.68568	3	0.00457689	0.0610942	NA	0.0493827	0.0493827
Q5BJT4	Drug Rx vs Control	-0.697957	0.0908389	-7.68345	3	0.0045807	0.0610942	NA	0.037037	0.037037
P15650	Drug Rx vs Control	-0.895467	0.116562	-7.6823	3	0.00458268	0.0610942	NA	0.161111	0.161111
A0A0G2K0D3	Drug Rx vs Control	1.86769	0.127014	14.7046	2	0.00459296	0.0610942	NA	0.277778	0.166667
Q4QR82	Drug Rx vs Control	1.50815	0.10275	14.6778	2	0.00460965	0.0610942	NA	0.185185	0.0740741
O35264	Drug Rx vs Control	0.77831	0.10153	7.6658	3	0.00461119	0.0610942	NA	0.0666667	0.0666667
Q9WVK3	Drug Rx vs Control	-0.719144	0.0940019	-7.65031	3	0.00463815	0.0610942	NA	0.0505051	0.0505051
Q60587	Drug Rx vs Control	-1.10392	0.144616	-7.63344	3	0.00466776	0.0610942	NA	0.138889	0.138889
Q9JK71	Drug Rx vs Control	1.17321	0.153744	7.63095	3	0.00467216	0.0610942	NA	0.242424	0.242424
Q5BKC6	Drug Rx vs Control	-1.8333	0.243421	-7.53138	3	0.0048523	0.0630011	NA	0	0
Q66H95	Drug Rx vs Control	-1.111	0.14761	-7.52659	3	0.0048612	0.0630011	NA	0.111111	0.111111
P61805	Drug Rx vs Control	-0.805145	0.107783	-7.47004	3	0.00496787	0.0640051	NA	0	0
Q68FV1	Drug Rx vs Control	-1.26763	0.169869	-7.46237	3	0.00498257	0.0640051	NA	0.0925926	0.0925926
P10824	Drug Rx vs Control	-0.829192	0.111754	-7.41979	3	0.00506526	0.064007	NA	0.0833333	0.0833333
D3ZT86	Drug Rx vs Control	-1.21171	0.163313	-7.41956	3	0.00506571	0.064007	NA	0	0
P40190	Drug Rx vs Control	-0.466625	0.0629791	-7.4092	3	0.00508611	0.064007	NA	0.0462963	0.0462963
P32551	Drug Rx vs Control	-1.47875	0.2002	-7.38638	3	0.0051314	0.064007	NA	0.0569801	0.0569801
Q811A2	Drug Rx vs Control	-1.34039	0.181561	-7.3826	3	0.00513897	0.064007	NA	0.174603	0.174603
Q1HAQ0	Drug Rx vs Control	-0.939311	0.127356	-7.37545	3	0.0051533	0.064007	NA	0.00462963	0.00462963
Q925R7	Drug Rx vs Control	-0.862398	0.11707	-7.36653	3	0.00517125	0.064007	NA	0.0925926	0.0925926
P03889	Drug Rx vs Control	-1.50858	0.205087	-7.35579	3	0.00519298	0.064007	NA	0.015873	0.015873
P24049	Drug Rx vs Control	-0.803873	0.109371	-7.34995	3	0.00520485	0.064007	NA	0	0
Q9R0J8	Drug Rx vs Control	-0.967333	0.131725	-7.34357	3	0.00521786	0.064007	NA	0.118519	0.118519
P09759	Drug Rx vs Control	1.40152	0.190961	7.33926	3	0.00522666	0.064007	NA	0.0821256	0.0821256
P20788	Drug Rx vs Control	-1.56595	0.213642	-7.32977	3	0.00524612	0.064007	NA	0.0289855	0.0289855
Q63396	Drug Rx vs Control	-0.597922	0.0816931	-7.31912	3	0.00526807	0.0640071	NA	0	0
P50279	Drug Rx vs Control	1.267	0.173584	7.29906	3	0.00530977	0.0642461	NA	0.157407	0.157407
Q7TQ16	Drug Rx vs Control	-1.68801	0.232125	-7.27198	3	0.00536675	0.0646671	NA	0.157407	0.157407
Q6YAT4	Drug Rx vs Control	-0.77772	0.107145	-7.2586	3	0.00539519	0.064691	NA	0	0
B0BMW8	Drug Rx vs Control	-1.78935	0.246826	-7.24946	3	0.00541474	0.064691	NA	0.0740741	0.0740741
P81155	Drug Rx vs Control	-1.31159	0.182281	-7.19541	3	0.00553224	0.064691	NA	0	0
Q6AXN3	Drug Rx vs Control	-0.631183	0.0878503	-7.18475	3	0.00555581	0.064691	NA	0	0
Q6F6B3	Drug Rx vs Control	1.69902	0.236715	7.17748	3	0.00557197	0.064691	NA	0.241546	0.241546
P29288	Drug Rx vs Control	-0.744704	0.103789	-7.17513	3	0.0055772	0.064691	NA	0	0
Q68FY0	Drug Rx vs Control	-1.4936	0.208223	-7.17311	3	0.00558172	0.064691	NA	0.037037	0.037037
Q2HWF0	Drug Rx vs Control	0.978517	0.136458	7.17083	3	0.00558681	0.064691	NA	0.0123457	0.0123457
P22985	Drug Rx vs Control	0.786235	0.109945	7.15114	3	0.00563103	0.064691	NA	0.0165485	0.0165485
P35763	Drug Rx vs Control	-1.3604	0.190337	-7.14732	3	0.00563966	0.064691	NA	0.0457516	0.0457516
Q9EPI1	Drug Rx vs Control	-0.401613	0.0562183	-7.14382	3	0.00564756	0.064691	NA	0.136364	0.136364
A0A0G2K309	Drug Rx vs Control	-1.84976	0.259023	-7.14131	3	0.00565326	0.064691	NA	0.125	0.125
Q1HCL7	Drug Rx vs Control	-0.40018	0.0561181	-7.13104	3	0.00567663	0.064691	NA	0.111111	0.111111
Q794F9	Drug Rx vs Control	0.703261	0.0990846	7.09759	3	0.00575362	0.064691	NA	0.00512821	0.00512821
Q765A7	Drug Rx vs Control	-1.34575	0.189681	-7.09478	3	0.00576014	0.064691	NA	0.259259	0.259259
Q9R1E9	Drug Rx vs Control	-0.841271	0.118844	-7.07876	3	0.00579758	0.064691	NA	0.0666667	0.0666667
F1M4A4	Drug Rx vs Control	1.09701	0.154977	7.07856	3	0.00579804	0.064691	NA	0.148148	0.148148
Q9WTT2	Drug Rx vs Control	-1.9679	0.278071	-7.07695	3	0.00580181	0.064691	NA	0.246914	0.246914
Q3B8Q0	Drug Rx vs Control	2.22476	0.314828	7.0666	3	0.00582618	0.064691	NA	0.177778	0.177778
O54783	Drug Rx vs Control	0.50988	0.0722341	7.05871	3	0.00584485	0.064691	NA	0.0555556	0.0555556
Q66HF1	Drug Rx vs Control	-1.34609	0.19081	-7.05465	3	0.00585449	0.064691	NA	0.0133333	0.0133333
Q8K1P7	Drug Rx vs Control	-0.855624	0.121381	-7.04906	3	0.00586779	0.064691	NA	0.185185	0.185185
P15087	Drug Rx vs Control	-2.05226	0.291333	-7.04437	3	0.00587899	0.064691	NA	0.185185	0.185185
Q68FU3	Drug Rx vs Control	-0.999912	0.143329	-6.97632	3	0.00604455	0.0661627	NA	0.0277778	0.0277778
Q5RKI8	Drug Rx vs Control	-1.37896	0.197818	-6.97087	3	0.0060581	0.0661627	NA	0.0286738	0.0286738
Q6AYF6	Drug Rx vs Control	-0.853033	0.122883	-6.94184	3	0.00613083	0.0665924	NA	0	0
Q66H88	Drug Rx vs Control	-0.792552	0.11425	-6.93697	3	0.00614313	0.0665924	NA	0	0
O35093	Drug Rx vs Control	-1.57374	0.227186	-6.9271	3	0.00616818	0.0666163	NA	0	0
P04631	Drug Rx vs Control	-1.79752	0.260377	-6.90355	3	0.00622849	0.0670195	NA	0.222222	0.222222
D4ACN8	Drug Rx vs Control	-1.17074	0.16988	-6.89157	3	0.00625948	0.0671053	NA	0.135802	0.135802
Q04631	Drug Rx vs Control	0.60998	0.088763	6.87201	3	0.00631052	0.0674046	NA	0.0980392	0.0980392
D4A9I3	Drug Rx vs Control	1.09095	0.15909	6.85741	3	0.00634897	0.0675678	NA	0.259259	0.259259
P21396	Drug Rx vs Control	-1.08073	0.158279	-6.82796	3	0.00642745	0.0680672	NA	0	0
Q3B7T6	Drug Rx vs Control	-0.847537	0.12423	-6.82234	3	0.00644258	0.0680672	NA	0	0
Q5XI55	Drug Rx vs Control	0.784691	0.116104	6.75849	3	0.00661774	0.0690681	NA	0.0718954	0.0718954
Q5U220	Drug Rx vs Control	-0.772802	0.114479	-6.75059	3	0.00663984	0.0690681	NA	0	0
P41565	Drug Rx vs Control	-0.868925	0.129091	-6.73113	3	0.00669472	0.0690681	NA	0	0
P52555	Drug Rx vs Control	-0.571593	0.0850016	-6.72449	3	0.00671357	0.0690681	NA	0	0
P30349	Drug Rx vs Control	0.558654	0.0833472	6.70273	3	0.00677588	0.0690681	NA	0.0185185	0.0185185
B5DEN9	Drug Rx vs Control	0.44777	0.0668625	6.69688	3	0.00679277	0.0690681	NA	0.0617284	0.0617284
Q5U367	Drug Rx vs Control	-0.87586	0.131372	-6.66701	3	0.0068798	0.0690681	NA	0.0929293	0.0929293
Q5M9I5	Drug Rx vs Control	-1.37516	0.2063	-6.66585	3	0.00688321	0.0690681	NA	0.161616	0.161616
Q9JI85	Drug Rx vs Control	-1.05973	0.159073	-6.66192	3	0.00689478	0.0690681	NA	0.0129199	0.0129199
Q03626	Drug Rx vs Control	-0.594917	0.0893294	-6.65981	3	0.00690099	0.0690681	NA	0.0283224	0.0283224
Q9JKL9	Drug Rx vs Control	-2.31398	0.347483	-6.65928	3	0.00690256	0.0690681	NA	0.185185	0.185185
P52631	Drug Rx vs Control	1.06113	0.159769	6.64161	3	0.00695497	0.0690681	NA	0.0833333	0.0833333
Q5M848	Drug Rx vs Control	0.927797	0.139885	6.63257	3	0.00698199	0.0690681	NA	0.0972222	0.0972222
P04166	Drug Rx vs Control	-0.703486	0.106066	-6.63253	3	0.00698212	0.0690681	NA	0.043771	0.043771
D3Z8L7	Drug Rx vs Control	0.892432	0.134579	6.63128	3	0.00698585	0.0690681	NA	0.0555556	0.0555556
Q9ET61	Drug Rx vs Control	-0.830366	0.125262	-6.62903	3	0.00699261	0.0690681	NA	0	0
Q3T1K5	Drug Rx vs Control	0.493081	0.0744027	6.62719	3	0.00699813	0.0690681	NA	0	0
B3DMA2	Drug Rx vs Control	-1.04889	0.15834	-6.62426	3	0.00700696	0.0690681	NA	0.0747475	0.0747475
B5DFN2	Drug Rx vs Control	1.07943	0.162964	6.62374	3	0.0070085	0.0690681	NA	0.0457516	0.0457516
O54975	Drug Rx vs Control	0.224178	0.033849	6.6229	3	0.00701103	0.0690681	NA	0.141414	0.141414
P20760	Drug Rx vs Control	-1.90643	0.288738	-6.60263	3	0.00707245	0.0692865	NA	0	0
O35790	Drug Rx vs Control	-0.75165	0.113888	-6.59992	3	0.00708072	0.0692865	NA	0	0
Q2IBD0	Drug Rx vs Control	-1.11919	0.170673	-6.5575	3	0.00721177	0.0697716	NA	0.212121	0.212121
P62749	Drug Rx vs Control	-0.79278	0.121083	-6.54743	3	0.00724334	0.0697716	NA	0.037037	0.037037
Q5U2P1	Drug Rx vs Control	1.52385	0.232902	6.54291	3	0.00725757	0.0697716	NA	0.125	0.125
P09320	Drug Rx vs Control	-0.420708	0.0643193	-6.54093	3	0.0072638	0.0697716	NA	0.0606061	0.0606061
Q8K1G0	Drug Rx vs Control	-1.0763	0.165117	-6.51837	3	0.00733547	0.0697716	NA	0.1	0.1
P32198	Drug Rx vs Control	-1.83263	0.281635	-6.50713	3	0.00737153	0.0697716	NA	0	0
Q5RJY4	Drug Rx vs Control	-0.793938	0.122264	-6.49361	3	0.00741521	0.0697716	NA	0	0
O08560	Drug Rx vs Control	1.15082	0.177294	6.49101	3	0.00742365	0.0697716	NA	0	0
P62944	Drug Rx vs Control	0.569781	0.0878033	6.48928	3	0.00742926	0.0697716	NA	0.1	0.1
Q8K4Y7	Drug Rx vs Control	-0.506983	0.0781946	-6.48361	3	0.00744773	0.0697716	NA	0.034188	0.034188
O35162	Drug Rx vs Control	-1.17007	0.180538	-6.48099	3	0.00745628	0.0697716	NA	0	0
P24135	Drug Rx vs Control	1.60529	0.247978	6.47352	3	0.00748074	0.0697716	NA	0.189189	0.189189
P41123	Drug Rx vs Control	-0.417798	0.0646554	-6.46192	3	0.00751894	0.0697716	NA	0	0
P33274;P51869;P51870	Drug Rx vs Control	-1.44533	0.223802	-6.4581	3	0.00753157	0.0697716	NA	0	0
Q5XIH7	Drug Rx vs Control	-1.52281	0.236031	-6.45173	3	0.00755269	0.0697716	NA	0.0749354	0.0749354
Q5BJZ0	Drug Rx vs Control	0.971635	0.150691	6.44788	3	0.00756548	0.0697716	NA	0.0555556	0.0555556
Q4V8H8	Drug Rx vs Control	1.05071	0.162969	6.44729	3	0.00756744	0.0697716	NA	0.137037	0.137037
Q63042	Drug Rx vs Control	-1.10008	0.170666	-6.44581	3	0.00757238	0.0697716	NA	0.0555556	0.0555556
Q8QZV1	Drug Rx vs Control	0.49017	0.0762052	6.43223	3	0.00761782	0.0697716	NA	0.157407	0.157407
Q09326	Drug Rx vs Control	-0.80989	0.125952	-6.43017	3	0.00762474	0.0697716	NA	0.0289855	0.0289855
Q63524	Drug Rx vs Control	-0.70014	0.108924	-6.42779	3	0.00763277	0.0697716	NA	0.0902778	0.0902778
Q9Z2F5	Drug Rx vs Control	-0.902056	0.140655	-6.41325	3	0.00768194	0.0698723	NA	0.203704	0.203704
P60901	Drug Rx vs Control	0.835262	0.130424	6.40418	3	0.00771284	0.0698723	NA	0.152047	0.152047
Q920L2	Drug Rx vs Control	-1.49472	0.233427	-6.40336	3	0.00771567	0.0698723	NA	0.0860215	0.0860215
Q05140	Drug Rx vs Control	1.70412	0.268592	6.34465	3	0.00791975	0.0710274	NA	0.111111	0.111111
Q62773	Drug Rx vs Control	-0.617363	0.0973874	-6.33924	3	0.00793889	0.0710274	NA	0	0
P50904	Drug Rx vs Control	0.55393	0.0873828	6.33912	3	0.00793932	0.0710274	NA	0.037037	0.037037
P57769	Drug Rx vs Control	-1.45267	0.229402	-6.33243	3	0.00796308	0.0710274	NA	0.252525	0.252525
Q6DGG0	Drug Rx vs Control	1.02788	0.16253	6.32423	3	0.00799237	0.0710274	NA	0	0
Q9Z2G8	Drug Rx vs Control	0.640421	0.101627	6.30166	3	0.0080737	0.0710274	NA	0.121212	0.121212
P97700	Drug Rx vs Control	-1.40564	0.223562	-6.28747	3	0.00812538	0.0710274	NA	0.0233918	0.0233918
P40307	Drug Rx vs Control	1.15055	0.183073	6.28468	3	0.00813557	0.0710274	NA	0.125	0.125
Q9WUS0	Drug Rx vs Control	-1.16386	0.185269	-6.28198	3	0.00814549	0.0710274	NA	0.180556	0.180556
P50399	Drug Rx vs Control	0.452657	0.0721716	6.27196	3	0.00818236	0.0710274	NA	0.045045	0.045045
Q91XV6	Drug Rx vs Control	0.994888	0.158688	6.26947	3	0.00819155	0.0710274	NA	0	0
P33436	Drug Rx vs Control	-1.61043	0.257314	-6.25864	3	0.00823171	0.0710274	NA	0.111111	0.111111
Q66HF2	Drug Rx vs Control	-0.684989	0.109608	-6.24945	3	0.00826598	0.0710274	NA	0.00347222	0.00347222
P53563	Drug Rx vs Control	0.659584	0.105546	6.24925	3	0.00826674	0.0710274	NA	0	0
Q5FVN2	Drug Rx vs Control	-0.809667	0.129632	-6.2459	3	0.00827928	0.0710274	NA	0.0555556	0.0555556
Q66HC5	Drug Rx vs Control	1.26403	0.202566	6.24008	3	0.00830114	0.0710274	NA	0.201389	0.201389
D3ZAF6	Drug Rx vs Control	-1.59715	0.255963	-6.23977	3	0.0083023	0.0710274	NA	0.157407	0.157407
Q66H21	Drug Rx vs Control	-1.20375	0.193068	-6.23487	3	0.00832079	0.0710274	NA	0	0
Q5RKJ1	Drug Rx vs Control	0.559746	0.0898044	6.23295	3	0.00832802	0.0710274	NA	0.0740741	0.0740741
P59645	Drug Rx vs Control	0.768571	0.123363	6.23017	3	0.00833853	0.0710274	NA	0	0
Q8VHK0	Drug Rx vs Control	-0.669741	0.107574	-6.22589	3	0.00835473	0.0710274	NA	0.0246914	0.0246914
Q5XIK2	Drug Rx vs Control	-0.646682	0.104088	-6.21282	3	0.0084045	0.071112	NA	0	0
P60815	Drug Rx vs Control	2.11042	0.339816	6.21048	3	0.00841346	0.071112	NA	0.111111	0.111111
Q2MHH0	Drug Rx vs Control	1.40076	0.225848	6.20225	3	0.00844506	0.0711728	NA	0	0
Q6AYA1	Drug Rx vs Control	-1.14057	0.184474	-6.18283	3	0.00852023	0.0714124	NA	0	0
F1LRS8	Drug Rx vs Control	0.65531	0.106104	6.17612	3	0.0085464	0.0714124	NA	0.0277778	0.0277778
F1LXS7	Drug Rx vs Control	2.63797	0.427372	6.17253	3	0.00856043	0.0714124	NA	0.111111	0.111111
P12007	Drug Rx vs Control	-0.612229	0.0993636	-6.1615	3	0.00860378	0.0714124	NA	0.0493827	0.0493827
O89035	Drug Rx vs Control	-1.51973	0.246865	-6.1561	3	0.00862511	0.0714124	NA	0.0628019	0.0628019
P55053	Drug Rx vs Control	0.911564	0.148355	6.1445	3	0.00867116	0.0714124	NA	0	0
Q4V888	Drug Rx vs Control	-1.0407	0.169395	-6.14364	3	0.00867458	0.0714124	NA	0	0
Q07258	Drug Rx vs Control	-0.972781	0.158411	-6.14087	3	0.0086856	0.0714124	NA	0	0
P70645	Drug Rx vs Control	0.832498	0.135941	6.12395	3	0.0087535	0.0714124	NA	0.0634921	0.0634921
Q6MG06	Drug Rx vs Control	0.963051	0.157393	6.11875	3	0.00877452	0.0714124	NA	0.135802	0.135802
P07872	Drug Rx vs Control	-0.554959	0.0907478	-6.1154	3	0.00878808	0.0714124	NA	0.0545455	0.0545455
Q5M7T1	Drug Rx vs Control	0.623334	0.101934	6.11508	3	0.00878939	0.0714124	NA	0	0
Q9EPT8	Drug Rx vs Control	-0.808553	0.132242	-6.11418	3	0.00879301	0.0714124	NA	0	0
Q63570	Drug Rx vs Control	0.700686	0.114708	6.10844	3	0.00881635	0.0714124	NA	0.146465	0.146465
Q6AXR8	Drug Rx vs Control	-0.616498	0.101357	-6.08246	3	0.00892294	0.0720756	NA	0	0
Q5XIJ4	Drug Rx vs Control	-1.38666	0.229768	-6.03502	3	0.009122	0.0723402	NA	0	0
O35787	Drug Rx vs Control	1.34335	0.222658	6.03326	3	0.00912951	0.0723402	NA	0.155556	0.155556
Q63151	Drug Rx vs Control	-0.944013	0.156633	-6.02691	3	0.00915664	0.0723402	NA	0.177778	0.177778
P16232	Drug Rx vs Control	1.7985	0.298626	6.0226	3	0.0091751	0.0723402	NA	0.0634921	0.0634921
Q5XII0	Drug Rx vs Control	-0.94838	0.157473	-6.02248	3	0.0091756	0.0723402	NA	0	0
Q6AXQ8	Drug Rx vs Control	-0.879091	0.145982	-6.02192	3	0.009178	0.0723402	NA	0	0
Q8K3P7	Drug Rx vs Control	-0.30876	0.0513284	-6.01537	3	0.00920617	0.0723402	NA	0.0952381	0.0952381
Q68G38	Drug Rx vs Control	-0.470452	0.0782569	-6.01163	3	0.0092223	0.0723402	NA	0	0
P18484	Drug Rx vs Control	0.561631	0.0935042	6.00648	3	0.00924459	0.0723402	NA	0.0490196	0.0490196
Q9JHW1	Drug Rx vs Control	-0.997632	0.166165	-6.00388	3	0.00925585	0.0723402	NA	0.0694444	0.0694444
Q91ZQ0	Drug Rx vs Control	-0.639407	0.106543	-6.0014	3	0.00926663	0.0723402	NA	0	0
Q5HZE2	Drug Rx vs Control	-0.851094	0.142079	-5.99027	3	0.00931516	0.0723402	NA	0	0
P12368	Drug Rx vs Control	1.4556	0.243122	5.98713	3	0.0093289	0.0723402	NA	0.177778	0.177778
P81799	Drug Rx vs Control	-0.265683	0.0444276	-5.98014	3	0.00935964	0.0723402	NA	0.0462963	0.0462963
Q8K4V4	Drug Rx vs Control	0.68361	0.114375	5.97694	3	0.00937374	0.0723402	NA	0.0153257	0.0153257
Q62799	Drug Rx vs Control	1.51974	0.254276	5.97675	3	0.00937458	0.0723402	NA	0.240741	0.240741
Q62868	Drug Rx vs Control	0.576954	0.0965435	5.9761	3	0.00937744	0.0723402	NA	0.0498084	0.0498084
P11497	Drug Rx vs Control	0.664003	0.111275	5.9672	3	0.00941683	0.0723637	NA	0.120244	0.120244
Q9WU06	Drug Rx vs Control	1.35505	0.227197	5.96421	3	0.00943011	0.0723637	NA	0.0846561	0.0846561
Q5HZE0	Drug Rx vs Control	-1.86668	0.313917	-5.94641	3	0.0095097	0.0727829	NA	0.0185185	0.0185185
Q9JID2	Drug Rx vs Control	0.519529	0.0874747	5.93919	3	0.00954225	0.0728408	NA	0.0135501	0.0135501
P07154	Drug Rx vs Control	-0.623974	0.105178	-5.93257	3	0.00957221	0.0728788	NA	0.0175439	0.0175439
B2GUY0	Drug Rx vs Control	-0.601349	0.101497	-5.92479	3	0.00960757	0.0729575	NA	0.134503	0.134503
Q4V7D6	Drug Rx vs Control	1.23831	0.209515	5.91037	3	0.00967358	0.0730952	NA	0.0493827	0.0493827
P97531	Drug Rx vs Control	1.27868	0.216363	5.90986	3	0.00967595	0.0730952	NA	0.151111	0.151111
M0RCI4	Drug Rx vs Control	1.77087	0.299922	5.90444	3	0.00970091	0.0730952	NA	0	0
Q9WU61	Drug Rx vs Control	-0.537476	0.0912671	-5.88904	3	0.00977229	0.0734433	NA	0.0718954	0.0718954
Q64654	Drug Rx vs Control	-2.22995	0.380435	-5.86158	3	0.00990136	0.074222	NA	0.0617284	0.0617284
Q6P6S2	Drug Rx vs Control	-1.06175	0.18164	-5.84535	3	0.00997872	0.0745775	NA	0	0
Q1JU68	Drug Rx vs Control	0.725041	0.124131	5.84092	3	0.00999993	0.0745775	NA	0.0842912	0.0842912
P85125	Drug Rx vs Control	0.348444	0.059765	5.83023	3	0.0100515	0.0746329	NA	0.105556	0.105556
Q6UPR8	Drug Rx vs Control	-0.833973	0.1432	-5.82382	3	0.0100825	0.0746329	NA	0.0483092	0.0483092
Q5EB81	Drug Rx vs Control	-0.957432	0.164413	-5.82333	3	0.0100849	0.0746329	NA	0.0625	0.0625
Q642A7	Drug Rx vs Control	0.881302	0.151477	5.81804	3	0.0101106	0.0746329	NA	0.166667	0.166667
Q68G12	Drug Rx vs Control	-0.659771	0.113651	-5.80524	3	0.0101732	0.0746329	NA	0	0
Q66H84	Drug Rx vs Control	0.49246	0.0849286	5.79852	3	0.0102063	0.0746329	NA	0.0740741	0.0740741
P61314	Drug Rx vs Control	-0.683808	0.117948	-5.79756	3	0.0102111	0.0746329	NA	0.0952381	0.0952381
Q5HZY2	Drug Rx vs Control	-0.401847	0.0693193	-5.79705	3	0.0102136	0.0746329	NA	0	0
Q9Z339	Drug Rx vs Control	-0.48389	0.0835723	-5.79007	3	0.0102481	0.0746329	NA	0.0598291	0.0598291
Q63083	Drug Rx vs Control	-0.710302	0.122747	-5.7867	3	0.0102649	0.0746329	NA	0.0356125	0.0356125
Q3B8P0	Drug Rx vs Control	-1.29321	0.224258	-5.76663	3	0.0103652	0.0746329	NA	0	0
Q2LC84	Drug Rx vs Control	1.05641	0.183262	5.76446	3	0.0103761	0.0746329	NA	0.118519	0.118519
P21451	Drug Rx vs Control	-1.40344	0.243481	-5.76406	3	0.0103782	0.0746329	NA	0	0
Q6AYD3	Drug Rx vs Control	-0.815997	0.141576	-5.76368	3	0.0103801	0.0746329	NA	0.0555556	0.0555556
Q6AYY8	Drug Rx vs Control	-0.593979	0.103163	-5.75768	3	0.0104104	0.0746329	NA	0	0
Q06647	Drug Rx vs Control	-1.16508	0.202398	-5.7564	3	0.0104169	0.0746329	NA	0.0781893	0.0781893
P11884	Drug Rx vs Control	-0.936767	0.163102	-5.74346	3	0.0104827	0.0749206	NA	0	0
P45953	Drug Rx vs Control	-0.817564	0.142657	-5.73096	3	0.0105468	0.0751944	NA	0.0111111	0.0111111
Q5XIG6	Drug Rx vs Control	1.28308	0.224344	5.71927	3	0.0106072	0.0754407	NA	0.0740741	0.0740741
P39069	Drug Rx vs Control	0.655374	0.0681716	9.6136	2	0.0106475	0.075543	NA	0.155556	0.0444444
P01041	Drug Rx vs Control	-0.826645	0.14545	-5.68335	3	0.0107958	0.0762699	NA	0	0
P54001	Drug Rx vs Control	-0.895775	0.157648	-5.68213	3	0.0108023	0.0762699	NA	0.0333333	0.0333333
P63025	Drug Rx vs Control	-0.611342	0.107797	-5.67124	3	0.0108603	0.0764045	NA	0.102564	0.102564
Q07647	Drug Rx vs Control	1.03021	0.181736	5.66873	3	0.0108738	0.0764045	NA	0.0326797	0.0326797
D4A2Y9	Drug Rx vs Control	-0.612439	0.108375	-5.65111	3	0.0109687	0.0767921	NA	0.047619	0.047619
Q498C8	Drug Rx vs Control	-0.685602	0.121494	-5.64308	3	0.0110124	0.0767921	NA	0	0
P38718	Drug Rx vs Control	-1.17043	0.20744	-5.64225	3	0.0110169	0.0767921	NA	0	0
Q5XHZ0	Drug Rx vs Control	-1.05957	0.187898	-5.63907	3	0.0110343	0.0767921	NA	0.177778	0.177778
E9PTT0	Drug Rx vs Control	-1.28352	0.228366	-5.62047	3	0.0111365	0.0773192	NA	0.222222	0.222222
Q8VBX1	Drug Rx vs Control	-1.87424	0.334503	-5.60306	3	0.0112333	0.0777115	NA	0.0666667	0.0666667
Q4V8E5	Drug Rx vs Control	-1.19544	0.213444	-5.60074	3	0.0112463	0.0777115	NA	0	0
B2RYE5;Q5FVG2	Drug Rx vs Control	2.62498	0.471621	5.56587	3	0.0114438	0.0788894	NA	0.314815	0.314815
P97570	Drug Rx vs Control	1.32294	0.238014	5.55825	3	0.0114876	0.0789682	NA	0	0
B1WC61	Drug Rx vs Control	-1.23208	0.221818	-5.55447	3	0.0115094	0.0789682	NA	0.136364	0.136364
P50503	Drug Rx vs Control	0.79438	0.143362	5.54108	3	0.0115871	0.0790339	NA	0	0
F1M5N7	Drug Rx vs Control	-0.373369	0.0674303	-5.53712	3	0.0116102	0.0790339	NA	0.047619	0.047619
O70595	Drug Rx vs Control	-0.422535	0.0763429	-5.5347	3	0.0116243	0.0790339	NA	0.148148	0.148148
Q99NA5	Drug Rx vs Control	-0.860137	0.155423	-5.53417	3	0.0116274	0.0790339	NA	0.153846	0.153846
Q8CHN6	Drug Rx vs Control	0.807323	0.146034	5.52833	3	0.0116616	0.079082	NA	0.122222	0.122222
Q63016	Drug Rx vs Control	1.22962	0.223091	5.51172	3	0.0117597	0.0794291	NA	0.00980392	0.00980392
Q63081	Drug Rx vs Control	-0.587695	0.106651	-5.51045	3	0.0117673	0.0794291	NA	0.058642	0.058642
Q6TUD4	Drug Rx vs Control	-0.695174	0.126313	-5.5036	3	0.0118081	0.0795203	NA	0.0555556	0.0555556
P10688	Drug Rx vs Control	1.19987	0.218591	5.48912	3	0.011895	0.0798837	NA	0.0838207	0.0838207
D4AA47	Drug Rx vs Control	-0.679277	0.123831	-5.4855	3	0.0119168	0.0798837	NA	0.0833333	0.0833333
P53610	Drug Rx vs Control	0.438858	0.0801257	5.47712	3	0.0119676	0.08004	NA	0	0
Q9EST6	Drug Rx vs Control	-0.543098	0.0995877	-5.45346	3	0.0121124	0.0807772	NA	0	0
Q5PQN2	Drug Rx vs Control	-0.76949	0.141264	-5.44719	3	0.0121512	0.0807772	NA	0	0
Q8R2H2	Drug Rx vs Control	-0.48265	0.0886475	-5.4446	3	0.0121673	0.0807772	NA	0.010101	0.010101
P49430	Drug Rx vs Control	-1.10602	0.123508	-8.95505	2	0.0122414	0.0807772	NA	0.444444	0.333333
Q6Y1S1	Drug Rx vs Control	1.60101	0.294973	5.42764	3	0.0122732	0.0807772	NA	0.222222	0.222222
B2GUZ5	Drug Rx vs Control	0.585471	0.107894	5.42636	3	0.0122812	0.0807772	NA	0	0
P35565	Drug Rx vs Control	-0.541131	0.0999867	-5.41203	3	0.0123717	0.0807772	NA	0.0189125	0.0189125
D3ZJ25	Drug Rx vs Control	0.940893	0.17442	5.3944	3	0.0124843	0.0807772	NA	0	0
P47245	Drug Rx vs Control	0.233196	0.0432639	5.39009	3	0.012512	0.0807772	NA	0.0679012	0.0679012
Q32Q05	Drug Rx vs Control	1.03572	0.192257	5.38714	3	0.012531	0.0807772	NA	0.037037	0.037037
P04764	Drug Rx vs Control	0.511538	0.0950359	5.38258	3	0.0125605	0.0807772	NA	0.0128205	0.0128205
P20611	Drug Rx vs Control	-0.707688	0.13152	-5.38083	3	0.0125718	0.0807772	NA	0.0144928	0.0144928
P14046	Drug Rx vs Control	-0.431833	0.0802606	-5.38038	3	0.0125747	0.0807772	NA	0.0185185	0.0185185
Q6P9U8	Drug Rx vs Control	0.814672	0.151478	5.37817	3	0.012589	0.0807772	NA	0	0
P15684	Drug Rx vs Control	-0.685667	0.127499	-5.37784	3	0.0125912	0.0807772	NA	0.0328639	0.0328639
P97834	Drug Rx vs Control	0.738188	0.137294	5.37671	3	0.0125985	0.0807772	NA	0.0844444	0.0844444
Q9QY17	Drug Rx vs Control	1.15322	0.214529	5.37559	3	0.0126058	0.0807772	NA	0.111111	0.111111
Q64119	Drug Rx vs Control	0.383777	0.0714338	5.37249	3	0.012626	0.0807772	NA	0	0
Q9QXU2	Drug Rx vs Control	-1.20593	0.224695	-5.36697	3	0.012662	0.0807772	NA	0	0
Q68FQ0	Drug Rx vs Control	0.668028	0.124547	5.36368	3	0.0126836	0.0807772	NA	0.0962963	0.0962963
P35281	Drug Rx vs Control	0.781271	0.145721	5.36141	3	0.0126984	0.0807772	NA	0.166667	0.166667
P62912	Drug Rx vs Control	-0.579722	0.108246	-5.35561	3	0.0127366	0.0807772	NA	0	0
Q5M962	Drug Rx vs Control	-1.47034	0.274543	-5.3556	3	0.0127367	0.0807772	NA	0	0
Q5U211	Drug Rx vs Control	0.377286	0.0704589	5.3547	3	0.0127426	0.0807772	NA	0.166667	0.166667
Q66H54	Drug Rx vs Control	1.51785	0.283716	5.34991	3	0.0127742	0.0808018	NA	0.30303	0.30303
Q10739	Drug Rx vs Control	-0.871397	0.163062	-5.34396	3	0.0128137	0.0808758	NA	0.0185185	0.0185185
Q5FVQ8	Drug Rx vs Control	-0.524853	0.0984235	-5.3326	3	0.0128895	0.0811785	NA	0.288889	0.288889
P84903	Drug Rx vs Control	0.348263	0.0655026	5.31677	3	0.012996	0.0816607	NA	0.0842912	0.0842912
Q6AYS7	Drug Rx vs Control	-0.326138	0.0613857	-5.31293	3	0.013022	0.0816607	NA	0.0617284	0.0617284
Q6P7C7	Drug Rx vs Control	-1.10032	0.207717	-5.2972	3	0.0131293	0.081842	NA	0	0
P25304	Drug Rx vs Control	-1.05658	0.199728	-5.2901	3	0.0131781	0.081842	NA	0.111111	0.111111
Q6AYN4	Drug Rx vs Control	1.99942	0.378024	5.28914	3	0.0131848	0.081842	NA	0.222222	0.222222
P07150	Drug Rx vs Control	-0.425059	0.080365	-5.28911	3	0.013185	0.081842	NA	0.0355556	0.0355556
P23928	Drug Rx vs Control	-0.98755	0.186888	-5.28418	3	0.013219	0.081842	NA	0.0555556	0.0555556
Q8K4M9	Drug Rx vs Control	1.35054	0.256182	5.27182	3	0.0133049	0.081842	NA	0.277778	0.277778
Q9JJ46	Drug Rx vs Control	-1.00552	0.191065	-5.26274	3	0.0133684	0.081842	NA	0.0888889	0.0888889
P05942	Drug Rx vs Control	-0.897054	0.170478	-5.26201	3	0.0133736	0.081842	NA	0	0
P07632	Drug Rx vs Control	0.254102	0.0483124	5.25956	3	0.0133908	0.081842	NA	0	0
Q6P752	Drug Rx vs Control	-0.941302	0.179068	-5.25668	3	0.0134111	0.081842	NA	0	0
Q9R1N3	Drug Rx vs Control	-0.841366	0.160061	-5.25654	3	0.013412	0.081842	NA	0.174603	0.174603
Q62818	Drug Rx vs Control	0.630992	0.12012	5.25301	3	0.013437	0.081842	NA	0	0
P09760	Drug Rx vs Control	0.598859	0.114018	5.25233	3	0.0134418	0.081842	NA	0.0555556	0.0555556
P29410	Drug Rx vs Control	-1.46949	0.279795	-5.25204	3	0.0134439	0.081842	NA	0	0
Q6AXM8	Drug Rx vs Control	-0.880504	0.16784	-5.2461	3	0.0134859	0.0819269	NA	0.040404	0.040404
P10536	Drug Rx vs Control	0.320611	0.0612076	5.23809	3	0.013543	0.0820775	NA	0.0972222	0.0972222
Q5BK85	Drug Rx vs Control	-0.733176	0.140092	-5.23353	3	0.0135756	0.0820775	NA	0	0
Q32PY2	Drug Rx vs Control	1.15097	0.220037	5.2308	3	0.0135951	0.0820775	NA	0.150794	0.150794
Q07984	Drug Rx vs Control	-0.597214	0.114571	-5.21261	3	0.0137265	0.0822795	NA	0.0915033	0.0915033
P21913	Drug Rx vs Control	-1.49667	0.287132	-5.21247	3	0.0137275	0.0822795	NA	0	0
Q3KRD5	Drug Rx vs Control	0.631615	0.121282	5.2078	3	0.0137615	0.0822795	NA	0	0
P16617	Drug Rx vs Control	-0.33207	0.0637673	-5.20752	3	0.0137636	0.0822795	NA	0.00793651	0.00793651
B4F7E8	Drug Rx vs Control	1.11084	0.213385	5.20582	3	0.013776	0.0822795	NA	0.0732861	0.0732861
P47864	Drug Rx vs Control	1.87577	0.360591	5.20194	3	0.0138044	0.0822795	NA	0.0518519	0.0518519
B0BNE5	Drug Rx vs Control	0.983622	0.189318	5.19561	3	0.0138508	0.0822795	NA	0.169935	0.169935
Q9JID1	Drug Rx vs Control	0.774244	0.149033	5.19513	3	0.0138543	0.0822795	NA	0.283951	0.283951
Q8CGV7	Drug Rx vs Control	0.358647	0.0693754	5.16965	3	0.0140434	0.083233	NA	0.12963	0.12963
Q5U2V4	Drug Rx vs Control	-0.560952	0.108683	-5.16134	3	0.0141059	0.0833205	NA	0	0
Q63635	Drug Rx vs Control	1.15208	0.223267	5.16008	3	0.0141153	0.0833205	NA	0	0
Q5RK09	Drug Rx vs Control	0.646706	0.125453	5.15495	3	0.0141541	0.0833804	NA	0	0
P24155	Drug Rx vs Control	-0.295125	0.0573359	-5.1473	3	0.0142121	0.0835534	NA	0.010582	0.010582
Q63257	Drug Rx vs Control	1.29118	0.251153	5.141	3	0.0142601	0.0836671	NA	0	0
I6L9G5	Drug Rx vs Control	-1.65478	0.322638	-5.12892	3	0.0143528	0.0837573	NA	0.177778	0.177778
Q8VHE9	Drug Rx vs Control	0.435991	0.0850736	5.12487	3	0.0143841	0.0837573	NA	0	0
Q9QXT4	Drug Rx vs Control	-0.963885	0.188189	-5.12191	3	0.014407	0.0837573	NA	0.2	0.2
Q5U4F4	Drug Rx vs Control	-0.763631	0.149221	-5.11746	3	0.0144414	0.0837573	NA	0.00793651	0.00793651
D3ZSI8	Drug Rx vs Control	1.59432	0.311569	5.11706	3	0.0144445	0.0837573	NA	0.181406	0.181406
O35783	Drug Rx vs Control	-0.796447	0.155777	-5.11275	3	0.014478	0.0837573	NA	0.0444444	0.0444444
Q6PCT3	Drug Rx vs Control	1.05481	0.206326	5.11234	3	0.0144812	0.0837573	NA	0.206349	0.206349
Q9Z1K9	Drug Rx vs Control	-0.80697	0.157943	-5.10926	3	0.0145053	0.0837573	NA	0.00617284	0.00617284
O35186	Drug Rx vs Control	0.812967	0.159258	5.10472	3	0.0145408	0.0837964	NA	0.0740741	0.0740741
Q6QA69	Drug Rx vs Control	0.785328	0.15403	5.09853	3	0.0145894	0.0838906	NA	0.0555556	0.0555556
O89049	Drug Rx vs Control	-0.323324	0.0635354	-5.08887	3	0.0146657	0.0838906	NA	0.00793651	0.00793651
Q62910	Drug Rx vs Control	1.05867	0.208104	5.0872	3	0.0146789	0.0838906	NA	0.0493827	0.0493827
P26817	Drug Rx vs Control	1.07706	0.211721	5.08715	3	0.0146793	0.0838906	NA	0.103704	0.103704
Q4V892	Drug Rx vs Control	-1.13696	0.223823	-5.07974	3	0.0147382	0.0838906	NA	0.123457	0.123457
B4F7E7	Drug Rx vs Control	0.348091	0.0685531	5.07769	3	0.0147546	0.0838906	NA	0.0555556	0.0555556
A0A096MJN4	Drug Rx vs Control	1.62172	0.319495	5.07589	3	0.014769	0.0838906	NA	0.191919	0.191919
P80349;Q63945	Drug Rx vs Control	-0.5155	0.101604	-5.0736	3	0.0147873	0.0838906	NA	0	0
Q8VIF7	Drug Rx vs Control	1.05284	0.208149	5.05812	3	0.014912	0.0844338	NA	0.0233918	0.0233918
P07871	Drug Rx vs Control	-0.850845	0.168496	-5.04964	3	0.0149809	0.0845915	NA	0.174603	0.174603
Q4G050	Drug Rx vs Control	1.26693	0.250999	5.04755	3	0.0149979	0.0845915	NA	0.0277778	0.0277778
Q63111	Drug Rx vs Control	-2.17529	0.431388	-5.04254	3	0.0150388	0.0846588	NA	0.115942	0.115942
Q5PPL3	Drug Rx vs Control	-1.01454	0.201639	-5.03148	3	0.0151298	0.0849041	NA	0.0628019	0.0628019
P08082	Drug Rx vs Control	1.31943	0.262303	5.03016	3	0.0151406	0.0849041	NA	0	0
Q1AAU6	Drug Rx vs Control	1.4586	0.290616	5.01902	3	0.015233	0.0849522	NA	0.111111	0.111111
Q07936	Drug Rx vs Control	-0.408166	0.0813269	-5.01883	3	0.0152346	0.0849522	NA	0.0408805	0.0408805
Q9Z1P2	Drug Rx vs Control	-0.459299	0.0915767	-5.01546	3	0.0152627	0.0849522	NA	0.0701058	0.0701058
P18163	Drug Rx vs Control	-1.38547	0.276298	-5.0144	3	0.0152715	0.0849522	NA	0.0925926	0.0925926
P30839	Drug Rx vs Control	-1.0903	0.217677	-5.0088	3	0.0153184	0.0849522	NA	0.0555556	0.0555556
Q9R0E0	Drug Rx vs Control	-0.998639	0.199404	-5.00813	3	0.015324	0.0849522	NA	0	0
Q63486	Drug Rx vs Control	-0.608906	0.12177	-5.00044	3	0.0153887	0.0849577	NA	0.0394265	0.0394265
P02793	Drug Rx vs Control	-1.0883	0.217739	-4.9982	3	0.0154076	0.0849577	NA	0.0162602	0.0162602
Q4V8B0	Drug Rx vs Control	0.531828	0.106416	4.99763	3	0.0154124	0.0849577	NA	0	0
P15693	Drug Rx vs Control	2.47561	0.497466	4.97643	3	0.015593	0.0857908	NA	0.333333	0.333333
P46462	Drug Rx vs Control	0.429652	0.0864612	4.9693	3	0.0156544	0.0859469	NA	0.0500611	0.0500611
Q5BK18	Drug Rx vs Control	0.774952	0.156091	4.96475	3	0.0156937	0.0859469	NA	0.0980392	0.0980392
Q63531	Drug Rx vs Control	0.906457	0.182732	4.96058	3	0.0157299	0.0859469	NA	0.125926	0.125926
Q63965	Drug Rx vs Control	-1.58237	0.31906	-4.95949	3	0.0157393	0.0859469	NA	0.0694444	0.0694444
P97564	Drug Rx vs Control	-1.92833	0.389511	-4.95063	3	0.0158165	0.086196	NA	0.0980392	0.0980392
P13852	Drug Rx vs Control	-0.575417	0.116305	-4.94749	3	0.015844	0.086196	NA	0.0296296	0.0296296
P16638	Drug Rx vs Control	-0.288119	0.0583792	-4.93531	3	0.0159512	0.0866178	NA	0.0376984	0.0376984
P00406	Drug Rx vs Control	-1.49237	0.302964	-4.92588	3	0.0160348	0.08691	NA	0.0994152	0.0994152
P70483	Drug Rx vs Control	1.3553	0.275438	4.92054	3	0.0160824	0.0870063	NA	0.213675	0.213675
Q5RJP0	Drug Rx vs Control	1.14455	0.232926	4.9138	3	0.0161429	0.0871715	NA	0.111111	0.111111
Q641X8	Drug Rx vs Control	0.801392	0.163458	4.90272	3	0.0162427	0.0875482	NA	0.0873016	0.0873016
Q710E6	Drug Rx vs Control	-1.17057	0.239401	-4.88958	3	0.0163622	0.0878868	NA	0.3	0.3
Q6AY87	Drug Rx vs Control	-0.508115	0.103926	-4.88919	3	0.0163658	0.0878868	NA	0	0
M0RC99	Drug Rx vs Control	0.58998	0.120759	4.8856	3	0.0163986	0.0879014	NA	0.0432099	0.0432099
O35547	Drug Rx vs Control	0.993265	0.203657	4.87715	3	0.0164763	0.0880113	NA	0.138889	0.138889
Q4FZT2	Drug Rx vs Control	0.616972	0.126581	4.87414	3	0.0165041	0.0880113	NA	0.0123457	0.0123457
Q498T9	Drug Rx vs Control	-0.775321	0.159088	-4.87354	3	0.0165097	0.0880113	NA	0.0241546	0.0241546
Q6MG55	Drug Rx vs Control	-0.484816	0.09963	-4.86617	3	0.016578	0.0882141	NA	0.0555556	0.0555556
P17178	Drug Rx vs Control	-0.947641	0.195053	-4.85837	3	0.0166507	0.0883844	NA	0.0555556	0.0555556
Q80W66	Drug Rx vs Control	0.231852	0.047743	4.85624	3	0.0166706	0.0883844	NA	0	0
Q2QDE7	Drug Rx vs Control	-0.357161	0.0736397	-4.85011	3	0.0167281	0.0885282	NA	0.148148	0.148148
Q6AY69	Drug Rx vs Control	0.680045	0.140309	4.84676	3	0.0167597	0.0885347	NA	0.259259	0.259259
P21533	Drug Rx vs Control	-0.739818	0.15292	-4.83795	3	0.0168429	0.0888138	NA	0	0
P07151	Drug Rx vs Control	-1.54887	0.320757	-4.82881	3	0.01693	0.0891117	NA	0	0
P11442	Drug Rx vs Control	0.843262	0.17505	4.81726	3	0.0170408	0.0893446	NA	0.0758377	0.0758377
Q9ES67	Drug Rx vs Control	1.04983	0.21813	4.81285	3	0.0170833	0.0893446	NA	0.127778	0.127778
Q99PD4	Drug Rx vs Control	0.867411	0.180277	4.81155	3	0.0170959	0.0893446	NA	0.101852	0.101852
P46844	Drug Rx vs Control	0.431676	0.0897184	4.81146	3	0.0170968	0.0893446	NA	0.118056	0.118056
Q5XIG2	Drug Rx vs Control	-1.00085	0.208308	-4.80465	3	0.0171628	0.0894131	NA	0.0185185	0.0185185
Q91Y94	Drug Rx vs Control	-1.5952	0.332112	-4.8032	3	0.0171769	0.0894131	NA	0	0
Q3KR86	Drug Rx vs Control	-0.913778	0.190345	-4.80064	3	0.0172019	0.0894131	NA	0.146667	0.146667
Q792I0	Drug Rx vs Control	0.672103	0.140379	4.78776	3	0.0173281	0.0899087	NA	0.0925926	0.0925926
Q8K4F7	Drug Rx vs Control	-0.776668	0.162379	-4.78305	3	0.0173745	0.0899895	NA	0	0
P62246	Drug Rx vs Control	-0.714982	0.149665	-4.77721	3	0.0174323	0.0901034	NA	0.0416667	0.0416667
Q5XIC1	Drug Rx vs Control	-0.339893	0.0711878	-4.7746	3	0.0174583	0.0901034	NA	0	0
Q2TA68	Drug Rx vs Control	-0.900677	0.189105	-4.76283	3	0.0175758	0.0905494	NA	0.0383142	0.0383142
P41350	Drug Rx vs Control	0.743974	0.156391	4.75715	3	0.0176329	0.0906835	NA	0	0
O88941	Drug Rx vs Control	-0.477669	0.100594	-4.7485	3	0.0177202	0.0909722	NA	0.0522088	0.0522088
Q4V885	Drug Rx vs Control	-0.922517	0.194465	-4.74388	3	0.0177672	0.091053	NA	0.0331384	0.0331384
Q80ZG1	Drug Rx vs Control	0.875418	0.18509	4.72969	3	0.0179123	0.0916354	NA	0.149425	0.149425
D3ZTE0	Drug Rx vs Control	0.530036	0.112217	4.72333	3	0.0179778	0.0918097	NA	0.262626	0.262626
Q5XIX0	Drug Rx vs Control	-0.826025	0.175128	-4.7167	3	0.0180464	0.091999	NA	0.190476	0.190476
Q3KRE0	Drug Rx vs Control	-1.08805	0.230851	-4.7132	3	0.0180829	0.0920238	NA	0.0726496	0.0726496
P02696	Drug Rx vs Control	1.314	0.279547	4.70045	3	0.0182161	0.0925403	NA	0.0925926	0.0925926
F1LP64	Drug Rx vs Control	0.514717	0.109636	4.69479	3	0.0182757	0.0926418	NA	0.105556	0.105556
F1LTR1	Drug Rx vs Control	0.526856	0.112333	4.69012	3	0.0183251	0.0926418	NA	0.037037	0.037037
P21588	Drug Rx vs Control	-0.675809	0.144116	-4.68936	3	0.0183332	0.0926418	NA	0.0555556	0.0555556
P60905	Drug Rx vs Control	1.10317	0.235507	4.68424	3	0.0183875	0.0926418	NA	0.166667	0.166667
P01015	Drug Rx vs Control	-0.620204	0.132422	-4.68354	3	0.0183949	0.0926418	NA	0.037037	0.037037
P11951	Drug Rx vs Control	-1.42816	0.305174	-4.67982	3	0.0184346	0.0926814	NA	0	0
P62919	Drug Rx vs Control	-0.629634	0.134806	-4.67066	3	0.0185326	0.0929193	NA	0	0
Q68FS3	Drug Rx vs Control	1.71295	0.366841	4.66945	3	0.0185456	0.0929193	NA	0	0
P19356	Drug Rx vs Control	2.50151	0.346142	7.22681	2	0.0186143	0.0930552	NA	0.240741	0.12963
P97536	Drug Rx vs Control	0.800267	0.171694	4.66102	3	0.0186366	0.0930552	NA	0.146825	0.146825
Q5FVM1	Drug Rx vs Control	-0.977475	0.210027	-4.65404	3	0.0187123	0.0930913	NA	0.12963	0.12963
P62716	Drug Rx vs Control	0.458653	0.098584	4.65241	3	0.0187301	0.0930913	NA	0.108025	0.108025
P02091	Drug Rx vs Control	0.945756	0.203321	4.65154	3	0.0187396	0.0930913	NA	0.0529101	0.0529101
P84083	Drug Rx vs Control	0.650859	0.140534	4.63133	3	0.0189615	0.0940337	NA	0	0
P97878	Drug Rx vs Control	0.958175	0.207142	4.62569	3	0.0190241	0.0941837	NA	0.0613027	0.0613027
Q63269	Drug Rx vs Control	-1.27663	0.276741	-4.61309	3	0.0191648	0.0944837	NA	0.04	0.04
Q63616	Drug Rx vs Control	0.849962	0.184602	4.6043	3	0.0192638	0.0944837	NA	0.145299	0.145299
O54923	Drug Rx vs Control	0.869211	0.188785	4.60425	3	0.0192644	0.0944837	NA	0.042735	0.042735
Q5FVQ4	Drug Rx vs Control	-0.603193	0.131032	-4.60341	3	0.0192739	0.0944837	NA	0	0
Q2TL32	Drug Rx vs Control	0.953939	0.207242	4.60303	3	0.0192782	0.0944837	NA	0.0902184	0.0902184
Q5PQT7	Drug Rx vs Control	3.00072	0.652682	4.59753	3	0.0193405	0.0944837	NA	0.155556	0.155556
O08984	Drug Rx vs Control	-0.901038	0.195991	-4.59735	3	0.0193425	0.0944837	NA	0.157407	0.157407
Q641Y0	Drug Rx vs Control	-0.652435	0.14193	-4.59688	3	0.0193479	0.0944837	NA	0.0315091	0.0315091
P70569	Drug Rx vs Control	0.986123	0.214637	4.59438	3	0.0193763	0.0944837	NA	0.205882	0.205882
Q9QYU4	Drug Rx vs Control	-0.647493	0.141214	-4.5852	3	0.0194811	0.0948363	NA	0.351852	0.351852
Q91ZT1	Drug Rx vs Control	-0.592036	0.129398	-4.5753	3	0.019595	0.0951583	NA	0	0
P20762	Drug Rx vs Control	0.557219	0.121854	4.57286	3	0.0196233	0.0951583	NA	0	0
P12749	Drug Rx vs Control	-0.664559	0.145387	-4.57097	3	0.0196452	0.0951583	NA	0	0
P05765	Drug Rx vs Control	-0.41888	0.0917885	-4.56353	3	0.0197316	0.095334	NA	0.0411523	0.0411523
P05544;P09005	Drug Rx vs Control	-0.650228	0.142561	-4.56106	3	0.0197604	0.095334	NA	0	0
Q63528	Drug Rx vs Control	-0.770453	0.169068	-4.55707	3	0.0198071	0.095334	NA	0	0
P17256	Drug Rx vs Control	0.842239	0.184838	4.55663	3	0.0198122	0.095334	NA	0	0
Q5I0G4	Drug Rx vs Control	0.462256	0.10162	4.54885	3	0.0199036	0.0956162	NA	0.040404	0.040404
Q64259	Drug Rx vs Control	0.72874	0.160372	4.54407	3	0.0199602	0.0956323	NA	0.0617284	0.0617284
Q62728	Drug Rx vs Control	1.44649	0.318512	4.54139	3	0.0199919	0.0956323	NA	0.262626	0.262626
Q9WVT0	Drug Rx vs Control	-0.555327	0.122312	-4.54025	3	0.0200054	0.0956323	NA	0.0444444	0.0444444
Q5U1Z0	Drug Rx vs Control	0.745673	0.164386	4.5361	3	0.0200547	0.0957109	NA	0.0925926	0.0925926
Q5SGE0	Drug Rx vs Control	-0.860702	0.189992	-4.5302	3	0.0201251	0.0958402	NA	0.111111	0.111111
Q8R511	Drug Rx vs Control	0.741739	0.1638	4.52833	3	0.0201475	0.0958402	NA	0.0666667	0.0666667
Q5U308	Drug Rx vs Control	0.954404	0.210923	4.52489	3	0.0201887	0.09588	NA	0.152778	0.152778
P18910	Drug Rx vs Control	-0.609335	0.135011	-4.51321	3	0.0203295	0.0963918	NA	0.0676328	0.0676328
Q641Z6	Drug Rx vs Control	1.18666	0.263539	4.50278	3	0.0204564	0.0968358	NA	0.0320513	0.0320513
P26376	Drug Rx vs Control	-0.564455	0.125661	-4.49189	3	0.0205899	0.09731	NA	0	0
Q3B8Q2	Drug Rx vs Control	-0.619978	0.138222	-4.48537	3	0.0206704	0.0975323	NA	0	0
Q68EJ0	Drug Rx vs Control	1.48919	0.332318	4.48123	3	0.0207218	0.0976166	NA	0.0740741	0.0740741
Q91ZN1	Drug Rx vs Control	-0.385656	0.0862044	-4.47374	3	0.0208151	0.097898	NA	0	0
Q4FZT0	Drug Rx vs Control	-0.911627	0.204034	-4.46801	3	0.0208869	0.0980775	NA	0.0683761	0.0683761
Q05030	Drug Rx vs Control	-0.628669	0.141119	-4.45489	3	0.0210523	0.0986953	NA	0.0429293	0.0429293
Q5PQL3	Drug Rx vs Control	-0.789711	0.17743	-4.45082	3	0.021104	0.0987219	NA	0	0
Q5XIF3	Drug Rx vs Control	-1.10306	0.247929	-4.44911	3	0.0211257	0.0987219	NA	0	0
Q5BJZ6	Drug Rx vs Control	0.697068	0.156814	4.44518	3	0.0211758	0.0987835	NA	0	0
Q8VD52	Drug Rx vs Control	0.65272	0.146917	4.44277	3	0.0212066	0.0987835	NA	0.0493827	0.0493827
Q62715;Q62716	Drug Rx vs Control	-0.624612	0.0927822	-6.73203	2	0.0213608	0.0990329	NA	0.111111	0
Q00981	Drug Rx vs Control	-0.504174	0.11379	-4.43074	3	0.0213613	0.0990329	NA	0	0
Q63313	Drug Rx vs Control	-0.829226	0.187193	-4.4298	3	0.0213735	0.0990329	NA	0.123457	0.123457
O35987	Drug Rx vs Control	0.725609	0.163866	4.42806	3	0.021396	0.0990329	NA	0.0555556	0.0555556
Q6UPE0	Drug Rx vs Control	-1.18821	0.269577	-4.40769	3	0.0216618	0.100077	NA	0.0716846	0.0716846
P97675	Drug Rx vs Control	-0.618769	0.140522	-4.40338	3	0.0217186	0.100077	NA	0.0123457	0.0123457
Q63707	Drug Rx vs Control	-1.26426	0.287141	-4.40293	3	0.0217245	0.100077	NA	0.0982906	0.0982906
Q02353	Drug Rx vs Control	-0.758525	0.17244	-4.39878	3	0.0217794	0.100104	NA	0.0467836	0.0467836
Q6P686	Drug Rx vs Control	0.681452	0.154971	4.3973	3	0.021799	0.100104	NA	0	0
O08561	Drug Rx vs Control	1.18399	0.269622	4.39132	3	0.0218784	0.100153	NA	0.0694444	0.0694444
Q6P6S4	Drug Rx vs Control	-0.753025	0.171553	-4.38946	3	0.0219033	0.100153	NA	0.0606061	0.0606061
P38650	Drug Rx vs Control	0.709488	0.161661	4.38875	3	0.0219127	0.100153	NA	0.0565052	0.0565052
P04785	Drug Rx vs Control	-0.371212	0.0846432	-4.38561	3	0.0219548	0.100188	NA	0.010101	0.010101
Q1H5H1	Drug Rx vs Control	-0.862751	0.196931	-4.38097	3	0.0220169	0.100315	NA	0.0462963	0.0462963
Q5BQE6	Drug Rx vs Control	-1.54393	0.35321	-4.37114	3	0.0221495	0.100761	NA	0	0
P83645	Drug Rx vs Control	1.62978	0.373124	4.36793	3	0.0221931	0.100802	NA	0.160494	0.160494
Q5FVK6	Drug Rx vs Control	1.09508	0.250925	4.36417	3	0.0222441	0.100877	NA	0.185185	0.185185
Q62915	Drug Rx vs Control	-0.345112	0.0792138	-4.35672	3	0.0223459	0.100955	NA	0.117284	0.117284
O88496	Drug Rx vs Control	-1.08618	0.24956	-4.35239	3	0.0224052	0.100955	NA	0.104762	0.104762
P14604	Drug Rx vs Control	-0.463815	0.106583	-4.35168	3	0.0224149	0.100955	NA	0.0185185	0.0185185
P11384	Drug Rx vs Control	1.37219	0.315339	4.35147	3	0.0224178	0.100955	NA	0	0
Q62658	Drug Rx vs Control	-0.403814	0.0928756	-4.3479	3	0.022467	0.100955	NA	0	0
Q4AEF8	Drug Rx vs Control	-0.209491	0.0481839	-4.34775	3	0.0224691	0.100955	NA	0.296296	0.296296
Q9R189	Drug Rx vs Control	1.22169	0.281344	4.34232	3	0.0225442	0.101137	NA	0.339506	0.339506
P61206;P84079;P84082	Drug Rx vs Control	0.452188	0.104673	4.32	3	0.022856	0.101915	NA	0	0
P37136	Drug Rx vs Control	1.00659	0.233025	4.31964	3	0.022861	0.101915	NA	0.12963	0.12963
Q62625;Q6XVN8	Drug Rx vs Control	-0.68371	0.158391	-4.31659	3	0.0229041	0.101915	NA	0	0
P68370	Drug Rx vs Control	1.71319	0.39693	4.31611	3	0.0229109	0.101915	NA	0.222222	0.222222
P31232	Drug Rx vs Control	1.05402	0.244234	4.31561	3	0.022918	0.101915	NA	0.222222	0.222222
Q4L208	Drug Rx vs Control	1.34389	0.311449	4.31495	3	0.0229273	0.101915	NA	0.17284	0.17284
Q5FVM4	Drug Rx vs Control	-0.474875	0.110281	-4.30606	3	0.0230537	0.101958	NA	0.0185185	0.0185185
Q4KM74	Drug Rx vs Control	-0.756184	0.175765	-4.30223	3	0.0231083	0.101958	NA	0.0888889	0.0888889
Q9JKA7	Drug Rx vs Control	2.47086	0.574413	4.30154	3	0.0231182	0.101958	NA	0.185185	0.185185
Q5XI41	Drug Rx vs Control	-0.830686	0.193115	-4.30151	3	0.0231187	0.101958	NA	0.034188	0.034188
Q5XIM9	Drug Rx vs Control	0.694083	0.161363	4.30137	3	0.0231206	0.101958	NA	0.186869	0.186869
O88506	Drug Rx vs Control	1.03105	0.239856	4.29865	3	0.0231597	0.101958	NA	0.037037	0.037037
Q68FS4	Drug Rx vs Control	-0.170612	0.0397214	-4.29521	3	0.0232091	0.101958	NA	0.0104167	0.0104167
Q920J4	Drug Rx vs Control	0.394461	0.0919022	4.29218	3	0.0232526	0.101958	NA	0.0493827	0.0493827
Q6P6T5	Drug Rx vs Control	1.13843	0.26527	4.29158	3	0.0232613	0.101958	NA	0.037037	0.037037
P18421	Drug Rx vs Control	0.376305	0.0877625	4.28776	3	0.0233165	0.101958	NA	0.00617284	0.00617284
P00481	Drug Rx vs Control	-1.424	0.0521896	-27.2852	1	0.0233216	0.101958	NA	0.518519	0.185185
P11167	Drug Rx vs Control	0.72669	0.169737	4.28128	3	0.0234105	0.102088	NA	0	0
Q64268	Drug Rx vs Control	-0.335352	0.0783437	-4.28053	3	0.0234214	0.102088	NA	0.00854701	0.00854701
P51593	Drug Rx vs Control	0.274053	0.0640651	4.27773	3	0.0234621	0.102113	NA	0.106996	0.106996
P97694	Drug Rx vs Control	0.742281	0.173637	4.27489	3	0.0235036	0.102141	NA	0.0347222	0.0347222
Q10473	Drug Rx vs Control	-0.701812	0.164305	-4.27141	3	0.0235546	0.10221	NA	0.0123457	0.0123457
P48675	Drug Rx vs Control	-1.41891	0.333531	-4.2542	3	0.0238086	0.103123	NA	0.111111	0.111111
Q66HD0	Drug Rx vs Control	-0.718367	0.168933	-4.25238	3	0.0238357	0.103123	NA	0.0283019	0.0283019
Q5U2T1	Drug Rx vs Control	-0.553052	0.130282	-4.24505	3	0.0239451	0.103232	NA	0.166667	0.166667
P62630	Drug Rx vs Control	0.376311	0.0886888	4.24305	3	0.0239751	0.103232	NA	0.0289855	0.0289855
Q0VGK4	Drug Rx vs Control	-0.502568	0.118515	-4.24055	3	0.0240126	0.103232	NA	0	0
D3ZFD0	Drug Rx vs Control	1.13846	0.26857	4.23897	3	0.0240363	0.103232	NA	0.314176	0.314176
Q99MB4	Drug Rx vs Control	1.08917	0.256947	4.23887	3	0.0240378	0.103232	NA	0.190476	0.190476
Q9ER34	Drug Rx vs Control	-0.906411	0.214121	-4.23316	3	0.0241239	0.103449	NA	0.0261438	0.0261438
D4A2Z8	Drug Rx vs Control	0.909475	0.144407	6.29799	2	0.0242963	0.103691	NA	0.148148	0.037037
O55166	Drug Rx vs Control	0.67222	0.159231	4.22167	3	0.0242985	0.103691	NA	0.125	0.125
Q9Z272	Drug Rx vs Control	0.853302	0.202126	4.22163	3	0.0242991	0.103691	NA	0.119658	0.119658
P42123	Drug Rx vs Control	1.21506	0.287922	4.2201	3	0.0243225	0.103691	NA	0	0
Q4FZT9	Drug Rx vs Control	0.612473	0.145214	4.21773	3	0.0243587	0.103693	NA	0.030303	0.030303
O88994	Drug Rx vs Control	-1.44841	0.344367	-4.206	3	0.0245391	0.104116	NA	0	0
Q6B4M5	Drug Rx vs Control	1.36253	0.324102	4.20402	3	0.0245697	0.104116	NA	0.0555556	0.0555556
Q5XIP9	Drug Rx vs Control	-1.00558	0.239404	-4.20036	3	0.0246266	0.104116	NA	0.022792	0.022792
Q68FS2	Drug Rx vs Control	0.978237	0.232933	4.19964	3	0.0246376	0.104116	NA	0.0643275	0.0643275
Q6T393	Drug Rx vs Control	0.401961	0.0957863	4.19644	3	0.0246875	0.104116	NA	0	0
Q6PEC3	Drug Rx vs Control	0.68343	0.162871	4.19613	3	0.0246922	0.104116	NA	0.185185	0.185185
Q6AYD4	Drug Rx vs Control	-0.922379	0.21987	-4.19512	3	0.024708	0.104116	NA	0	0
D2XV59	Drug Rx vs Control	0.824083	0.196572	4.19228	3	0.0247524	0.104153	NA	0.037037	0.037037
P25113	Drug Rx vs Control	0.214842	0.0512791	4.18965	3	0.0247935	0.104176	NA	0	0
P35171	Drug Rx vs Control	-1.37637	0.329373	-4.17876	3	0.0249648	0.104555	NA	0	0
Q64537	Drug Rx vs Control	1.07616	0.257577	4.17801	3	0.0249766	0.104555	NA	0.0444444	0.0444444
P07687	Drug Rx vs Control	-2.43376	0.582698	-4.17672	3	0.0249971	0.104555	NA	0.075	0.075
Q62825	Drug Rx vs Control	0.954505	0.22882	4.17143	3	0.025081	0.104555	NA	0.0514905	0.0514905
Q9QW07	Drug Rx vs Control	0.798195	0.191556	4.1669	3	0.0251532	0.104555	NA	0.247863	0.247863
P18614	Drug Rx vs Control	-0.483559	0.116084	-4.1656	3	0.0251739	0.104555	NA	0.00617284	0.00617284
P20069	Drug Rx vs Control	-1.03305	0.248031	-4.16502	3	0.0251832	0.104555	NA	0.12037	0.12037
Q9WTT6	Drug Rx vs Control	-0.884903	0.212646	-4.1614	3	0.0252411	0.104555	NA	0	0
Q5M862	Drug Rx vs Control	-1.51387	0.245319	-6.17104	2	0.0252682	0.104555	NA	0.185185	0.0740741
Q6PCT8	Drug Rx vs Control	-1.4328	0.344462	-4.15953	3	0.025271	0.104555	NA	0.17284	0.17284
P19637	Drug Rx vs Control	-1.53863	0.369958	-4.15894	3	0.0252806	0.104555	NA	0.111111	0.111111
P10888	Drug Rx vs Control	-1.54364	0.371507	-4.15507	3	0.0253429	0.104555	NA	0.0935673	0.0935673
Q5XIN7	Drug Rx vs Control	-0.925204	0.222692	-4.15463	3	0.0253498	0.104555	NA	0.0573477	0.0573477
P13471	Drug Rx vs Control	0.49402	0.119031	4.15036	3	0.0254188	0.104691	NA	0	0
P84076	Drug Rx vs Control	-0.405484	0.0978321	-4.14469	3	0.0255107	0.104864	NA	0.037037	0.037037
Q5I0K8	Drug Rx vs Control	-1.10524	0.266836	-4.14201	3	0.0255544	0.104864	NA	0	0
Q63369	Drug Rx vs Control	1.05077	0.253739	4.14114	3	0.0255686	0.104864	NA	0.150327	0.150327
Q5XI78	Drug Rx vs Control	-0.786354	0.190542	-4.12694	3	0.0258013	0.105175	NA	0.0416667	0.0416667
Q75WE7	Drug Rx vs Control	-0.681693	0.165202	-4.12641	3	0.02581	0.105175	NA	0.037037	0.037037
P97690	Drug Rx vs Control	0.652914	0.158248	4.12588	3	0.0258188	0.105175	NA	0.111111	0.111111
O70511	Drug Rx vs Control	0.870908	0.211108	4.12541	3	0.0258265	0.105175	NA	0.12963	0.12963
B0BN93	Drug Rx vs Control	0.674948	0.16362	4.12509	3	0.0258318	0.105175	NA	0.08	0.08
P46101	Drug Rx vs Control	-1.35175	0.327831	-4.12332	3	0.025861	0.105175	NA	0.0793651	0.0793651
O70513	Drug Rx vs Control	-0.55184	0.133965	-4.11929	3	0.0259277	0.1053	NA	0	0
O35331	Drug Rx vs Control	-0.396794	0.0964815	-4.11264	3	0.0260384	0.105602	NA	0.0444444	0.0444444
Q9ESW0	Drug Rx vs Control	-0.286293	0.0697174	-4.10648	3	0.0261414	0.105841	NA	0.00383142	0.00383142
P54690	Drug Rx vs Control	-0.764741	0.186304	-4.10479	3	0.0261698	0.105841	NA	0	0
B0BNA7	Drug Rx vs Control	1.05546	0.25772	4.09539	3	0.0263283	0.106209	NA	0.203704	0.203704
P24008	Drug Rx vs Control	-0.782939	0.191257	-4.09365	3	0.0263578	0.106209	NA	0	0
P63045	Drug Rx vs Control	-0.367351	0.0897529	-4.09291	3	0.0263702	0.106209	NA	0	0
Q8VHF5	Drug Rx vs Control	-0.769127	0.18834	-4.08371	3	0.026527	0.106597	NA	0.0526316	0.0526316
Q6RFZ7	Drug Rx vs Control	1.91651	0.469392	4.08297	3	0.0265396	0.106597	NA	0.122222	0.122222
P97586	Drug Rx vs Control	-2.22886	0.546598	-4.07769	3	0.0266301	0.10662	NA	0.0666667	0.0666667
P05426	Drug Rx vs Control	-0.788888	0.193683	-4.07309	3	0.0267091	0.10662	NA	0.0166667	0.0166667
P13721	Drug Rx vs Control	-1.0265	0.252193	-4.0703	3	0.0267574	0.10662	NA	0	0
Q63619	Drug Rx vs Control	-1.9264	0.473471	-4.06869	3	0.0267852	0.10662	NA	0	0
Q5RKI1	Drug Rx vs Control	0.309844	0.0761894	4.06676	3	0.0268186	0.10662	NA	0.0740741	0.0740741
P18298	Drug Rx vs Control	-0.38395	0.0944291	-4.06601	3	0.0268317	0.10662	NA	0.010101	0.010101
Q9WTV0	Drug Rx vs Control	-1.06522	0.262018	-4.06546	3	0.0268412	0.10662	NA	0.010101	0.010101
Q5PQN1	Drug Rx vs Control	0.419262	0.103397	4.05487	3	0.0270257	0.10662	NA	0.0769231	0.0769231
Q9JHG3	Drug Rx vs Control	-1.77434	0.297809	-5.95799	2	0.0270338	0.10662	NA	0.185185	0.0740741
P70567	Drug Rx vs Control	1.94559	0.326658	5.95604	2	0.0270508	0.10662	NA	0.333333	0.222222
P56932	Drug Rx vs Control	0.721749	0.178121	4.05201	3	0.0270757	0.10662	NA	0.2	0.2
O08700	Drug Rx vs Control	0.623225	0.153837	4.0512	3	0.02709	0.10662	NA	0.0757576	0.0757576
Q5XIF5	Drug Rx vs Control	-0.655622	0.161836	-4.05115	3	0.027091	0.10662	NA	0.0902778	0.0902778
P69897	Drug Rx vs Control	0.482476	0.119097	4.05112	3	0.0270915	0.10662	NA	0.0322997	0.0322997
P86411	Drug Rx vs Control	1.00482	0.248043	4.05099	3	0.0270937	0.10662	NA	0.377778	0.377778
P58195	Drug Rx vs Control	-0.494628	0.122364	-4.04227	3	0.0272475	0.106938	NA	0.0333333	0.0333333
P08699	Drug Rx vs Control	-0.540556	0.133727	-4.04224	3	0.0272479	0.106938	NA	0.0537634	0.0537634
P00786	Drug Rx vs Control	-0.638388	0.158073	-4.03857	3	0.0273128	0.107049	NA	0	0
Q32PZ3	Drug Rx vs Control	0.815554	0.202199	4.03343	3	0.0274044	0.107263	NA	0.0268199	0.0268199
Q6UPE1	Drug Rx vs Control	-1.24493	0.309029	-4.02851	3	0.0274922	0.107463	NA	0.0444444	0.0444444
Q9EPC6	Drug Rx vs Control	0.546635	0.13577	4.02617	3	0.027534	0.107482	NA	0	0
Q5M843	Drug Rx vs Control	-0.885814	0.220512	-4.01707	3	0.0276978	0.107922	NA	0.111111	0.111111
F1LNJ2	Drug Rx vs Control	-0.623514	0.155306	-4.01474	3	0.02774	0.107922	NA	0.266667	0.266667
Q6P7R8	Drug Rx vs Control	-0.782754	0.195018	-4.01376	3	0.0277578	0.107922	NA	0.00854701	0.00854701
P13638	Drug Rx vs Control	-0.613339	0.153096	-4.00623	3	0.0278945	0.108294	NA	0	0
P04905	Drug Rx vs Control	-0.830938	0.207506	-4.00441	3	0.0279278	0.108294	NA	0	0
P68511	Drug Rx vs Control	0.430065	0.107502	4.00054	3	0.0279985	0.108405	NA	0.0308642	0.0308642
B4F7F3	Drug Rx vs Control	0.955507	0.238949	3.99879	3	0.0280307	0.108405	NA	0.0555556	0.0555556
Q9ET09	Drug Rx vs Control	-1.6906	0.42404	-3.9869	3	0.0282499	0.109108	NA	0.0185185	0.0185185
P20717	Drug Rx vs Control	-0.884072	0.221986	-3.98255	3	0.0283305	0.109275	NA	0.0730159	0.0730159
Q6P502	Drug Rx vs Control	0.3571	0.0897637	3.97822	3	0.0284113	0.109442	NA	0.0533333	0.0533333
Q9Z2Q7	Drug Rx vs Control	-0.540377	0.136223	-3.96686	3	0.0286244	0.109718	NA	0.037037	0.037037
P48679	Drug Rx vs Control	-0.759114	0.191469	-3.96469	3	0.0286652	0.109718	NA	0.0873016	0.0873016
P14925	Drug Rx vs Control	-0.458648	0.115712	-3.96371	3	0.0286838	0.109718	NA	0.176768	0.176768
P34064	Drug Rx vs Control	0.369555	0.0932467	3.96319	3	0.0286936	0.109718	NA	0.015873	0.015873
P09217	Drug Rx vs Control	1.97214	0.341539	5.77427	2	0.0287068	0.109718	NA	0.203704	0.0925926
P48763	Drug Rx vs Control	1.10343	0.278477	3.96239	3	0.0287089	0.109718	NA	0.111111	0.111111
P52296	Drug Rx vs Control	0.665325	0.168128	3.95725	3	0.0288062	0.109946	NA	0.0514403	0.0514403
Q4QRB4	Drug Rx vs Control	0.810945	0.205471	3.94676	3	0.0290064	0.110451	NA	0.188889	0.188889
O54874	Drug Rx vs Control	1.00906	0.255782	3.94498	3	0.0290405	0.110451	NA	0.245014	0.245014
P16391	Drug Rx vs Control	-1.2441	0.315454	-3.94384	3	0.0290625	0.110451	NA	0.103175	0.103175
B5DF45	Drug Rx vs Control	0.769483	0.195195	3.94212	3	0.0290957	0.110451	NA	0.333333	0.333333
Q5ZQU0	Drug Rx vs Control	0.713117	0.181009	3.93968	3	0.0291426	0.110451	NA	0.0952381	0.0952381
O35910	Drug Rx vs Control	0.839973	0.213274	3.93848	3	0.0291658	0.110451	NA	0	0
O88446	Drug Rx vs Control	0.820303	0.208524	3.93386	3	0.0292551	0.110646	NA	0.0707071	0.0707071
Q6AYA6	Drug Rx vs Control	-0.644618	0.164006	-3.93046	3	0.0293212	0.110752	NA	0.015873	0.015873
Q99MI7	Drug Rx vs Control	0.50918	0.129718	3.92529	3	0.0294218	0.110912	NA	0.0512821	0.0512821
Q6AXU6	Drug Rx vs Control	0.915901	0.233387	3.92438	3	0.0294395	0.110912	NA	0	0
P97874	Drug Rx vs Control	0.761315	0.194271	3.91883	3	0.0295484	0.111178	NA	0.0457516	0.0457516
Q6AYK6	Drug Rx vs Control	1.1484	0.202163	5.68059	2	0.0296195	0.111302	NA	0.111111	0
Q00657	Drug Rx vs Control	-0.944299	0.241688	-3.9071	3	0.0297798	0.111755	NA	0.137566	0.137566
Q9Z2Q3	Drug Rx vs Control	-0.533306	0.136562	-3.90524	3	0.0298167	0.111755	NA	0.0925926	0.0925926
Q501R9	Drug Rx vs Control	-0.387656	0.0686002	-5.65094	2	0.0299173	0.111988	NA	0.222222	0
P0C588	Drug Rx vs Control	0.488358	0.125377	3.89512	3	0.0300185	0.112223	NA	0.0784314	0.0784314
Q66H94	Drug Rx vs Control	-1.13135	0.290819	-3.89021	3	0.0301172	0.112434	NA	0.121212	0.121212
P40615	Drug Rx vs Control	-1.15372	0.296702	-3.88847	3	0.0301522	0.112434	NA	0.145833	0.145833
Q6T3U3	Drug Rx vs Control	-0.610253	0.157028	-3.88626	3	0.0301967	0.112457	NA	0	0
P23514	Drug Rx vs Control	-0.346217	0.0892523	-3.87909	3	0.030342	0.112854	NA	0.0392157	0.0392157
A0A8I6G705	Drug Rx vs Control	1.59912	0.412975	3.87221	3	0.0304822	0.113231	NA	0.222222	0.222222
P06762	Drug Rx vs Control	-0.95587	0.24705	-3.86914	3	0.0305449	0.113319	NA	0.111111	0.111111
Q99PD6	Drug Rx vs Control	0.652338	0.168732	3.86612	3	0.0306068	0.113405	NA	0.0555556	0.0555556
P16975	Drug Rx vs Control	-0.703389	0.182042	-3.86389	3	0.0306527	0.113431	NA	0	0
P51146	Drug Rx vs Control	0.337476	0.0874703	3.85818	3	0.0307705	0.113722	NA	0	0
Q6P5P3	Drug Rx vs Control	0.443072	0.114901	3.85613	3	0.0308129	0.113735	NA	0.037037	0.037037
P61354	Drug Rx vs Control	-0.711783	0.184855	-3.8505	3	0.0309299	0.114022	NA	0.0962963	0.0962963
Q9QWN8	Drug Rx vs Control	0.52053	0.135362	3.84546	3	0.031035	0.114265	NA	0.0707071	0.0707071
Q8VBU2	Drug Rx vs Control	2.068	0.538986	3.83683	3	0.0312161	0.114787	NA	0.0740741	0.0740741
P33578	Drug Rx vs Control	-0.530414	0.138362	-3.83352	3	0.0312859	0.114899	NA	0	0
Q62876	Drug Rx vs Control	-0.584564	0.15277	-3.82644	3	0.031436	0.115305	NA	0	0
F1LZW6	Drug Rx vs Control	-1.43373	0.375636	-3.81681	3	0.0316416	0.115913	NA	0.0143369	0.0143369
P28075	Drug Rx vs Control	0.378184	0.0991466	3.81439	3	0.0316934	0.115957	NA	0.0512821	0.0512821
P19132	Drug Rx vs Control	-0.904383	0.23781	-3.80297	3	0.0319401	0.116588	NA	0.0452675	0.0452675
Q5U2Y3	Drug Rx vs Control	1.33384	0.35076	3.80271	3	0.0319457	0.116588	NA	0.0555556	0.0555556
Q6AY78	Drug Rx vs Control	-1.36775	0.36053	-3.79371	3	0.0321419	0.117157	NA	0.037037	0.037037
Q6IMF3	Drug Rx vs Control	-1.00615	0.265482	-3.78988	3	0.0322258	0.117316	NA	0	0
Q9R064	Drug Rx vs Control	0.826841	0.218313	3.78741	3	0.03228	0.117353	NA	0.0694444	0.0694444
Q64060	Drug Rx vs Control	-0.972897	0.0494291	-19.6827	1	0.0323164	0.117353	NA	0.444444	0.222222
Q920R3	Drug Rx vs Control	-2.5288	0.668901	-3.78053	3	0.0324317	0.117625	NA	0	0
Q719N3	Drug Rx vs Control	-1.48463	0.393197	-3.7758	3	0.0325366	0.117763	NA	0	0
Q5QD51	Drug Rx vs Control	1.01564	0.269031	3.77517	3	0.0325505	0.117763	NA	0.2	0.2
Q562B5	Drug Rx vs Control	-0.763341	0.202524	-3.76913	3	0.0326852	0.118104	NA	0.0846561	0.0846561
Q6P6Q9	Drug Rx vs Control	-1.00288	0.266267	-3.76644	3	0.0327454	0.118175	NA	0.0277778	0.0277778
Q5XXR3	Drug Rx vs Control	0.883061	0.234573	3.76455	3	0.0327878	0.118182	NA	0.0526316	0.0526316
P63039	Drug Rx vs Control	-0.805672	0.214215	-3.76105	3	0.0328665	0.118277	NA	0.040404	0.040404
Q5XIQ4	Drug Rx vs Control	1.27136	0.338148	3.75977	3	0.0328953	0.118277	NA	0.0277778	0.0277778
P04797	Drug Rx vs Control	0.417865	0.111221	3.75707	3	0.0329562	0.11835	NA	0.0215054	0.0215054
Q6AYR6	Drug Rx vs Control	0.823179	0.219388	3.75216	3	0.0330673	0.118603	NA	0.240741	0.240741
Q8K3K9	Drug Rx vs Control	1.59902	0.427342	3.74179	3	0.0333036	0.119304	NA	0.283951	0.283951
P38659	Drug Rx vs Control	-0.640132	0.171381	-3.73513	3	0.0334565	0.119659	NA	0	0
Q9ES40	Drug Rx vs Control	-0.417363	0.111777	-3.73389	3	0.033485	0.119659	NA	0	0
P70500	Drug Rx vs Control	-0.549241	0.147166	-3.73212	3	0.0335259	0.119659	NA	0.057971	0.057971
P27952	Drug Rx vs Control	-0.847677	0.22749	-3.72621	3	0.0336625	0.119807	NA	0.222222	0.222222
O70156	Drug Rx vs Control	0.110897	0.0297633	3.72596	3	0.0336685	0.119807	NA	0.0444444	0.0444444
P10111	Drug Rx vs Control	0.39361	0.105675	3.72474	3	0.0336967	0.119807	NA	0.00462963	0.00462963
P17136;P63164	Drug Rx vs Control	-0.829222	0.222715	-3.72324	3	0.0337316	0.119807	NA	0	0
P02767	Drug Rx vs Control	-1.08052	0.290647	-3.71765	3	0.0338619	0.119978	NA	0	0
Q99P99	Drug Rx vs Control	-1.36093	0.257153	-5.29229	2	0.0338986	0.119978	NA	0.333333	0.111111
Q4KLN7	Drug Rx vs Control	0.412788	0.111135	3.71429	3	0.0339408	0.119978	NA	0.2	0.2
Q6GQP4	Drug Rx vs Control	-0.475045	0.127902	-3.71413	3	0.0339444	0.119978	NA	0.111111	0.111111
Q6AY47	Drug Rx vs Control	-1.0411	0.280795	-3.70769	3	0.0340959	0.120368	NA	0.111111	0.111111
Q9WU82	Drug Rx vs Control	0.291302	0.0786643	3.7031	3	0.0342044	0.120605	NA	0.0515298	0.0515298
Q8R4C0	Drug Rx vs Control	-0.642801	0.17382	-3.69808	3	0.0343237	0.120879	NA	0.103175	0.103175
Q5M939	Drug Rx vs Control	-1.33913	0.0724605	-18.4808	1	0.0344141	0.121051	NA	0.388889	0.0555556
B1H234	Drug Rx vs Control	-1.23609	0.335501	-3.6843	3	0.0346534	0.121746	NA	0.25	0.25
Q4KLM6	Drug Rx vs Control	-1.80943	0.346127	-5.22764	2	0.0346989	0.121759	NA	0.333333	0.111111
Q566R4	Drug Rx vs Control	1.10195	0.299428	3.68018	3	0.0347528	0.121802	NA	0.037037	0.037037
Q6GX83	Drug Rx vs Control	-0.489227	0.133033	-3.67747	3	0.0348184	0.121885	NA	0.118519	0.118519
P70531	Drug Rx vs Control	0.55235	0.150282	3.67543	3	0.0348679	0.121912	NA	0.115385	0.115385
Q8K5E0	Drug Rx vs Control	-0.819277	0.223428	-3.66685	3	0.035077	0.122497	NA	0.0925926	0.0925926
Q68FP1	Drug Rx vs Control	0.435707	0.118925	3.66372	3	0.0351537	0.122617	NA	0.0566038	0.0566038
P97839	Drug Rx vs Control	0.341608	0.0932908	3.66176	3	0.0352019	0.122618	NA	0	0
P15589	Drug Rx vs Control	-1.05512	0.288261	-3.66029	3	0.0352379	0.122618	NA	0.0031746	0.0031746
O70536	Drug Rx vs Control	-1.47388	0.403082	-3.65653	3	0.0353305	0.122794	NA	0.0326797	0.0326797
D3ZN95	Drug Rx vs Control	-0.968134	0.265216	-3.65036	3	0.0354833	0.123086	NA	0	0
Q9JLA3	Drug Rx vs Control	-0.553277	0.151594	-3.64973	3	0.035499	0.123086	NA	0.0460993	0.0460993
P70541	Drug Rx vs Control	1.96678	0.539445	3.64594	3	0.0355934	0.123258	NA	0.111111	0.111111
P57093	Drug Rx vs Control	-1.21181	0.332645	-3.64295	3	0.035668	0.123258	NA	0.037037	0.037037
Q8R491	Drug Rx vs Control	0.833838	0.22891	3.64265	3	0.0356756	0.123258	NA	0	0
B0BNN3	Drug Rx vs Control	1.22529	0.336563	3.6406	3	0.0357268	0.123289	NA	0.0707071	0.0707071
P24587	Drug Rx vs Control	1.33437	0.366865	3.63722	3	0.0358114	0.12333	NA	0	0
Q5M877	Drug Rx vs Control	0.991992	0.272768	3.63676	3	0.0358231	0.12333	NA	0.0555556	0.0555556
O88339	Drug Rx vs Control	0.692366	0.190822	3.62833	3	0.0360357	0.123915	NA	0.333333	0.333333
Q6AYH6	Drug Rx vs Control	-0.676058	0.186421	-3.62652	3	0.0360816	0.123927	NA	0.0740741	0.0740741
Q7TP54	Drug Rx vs Control	-0.646473	0.178429	-3.62313	3	0.0361676	0.124037	NA	0	0
P51607	Drug Rx vs Control	-0.851479	0.235172	-3.62066	3	0.0362305	0.124037	NA	0	0
A0A0G2JUG7	Drug Rx vs Control	0.954024	0.263609	3.61909	3	0.0362706	0.124037	NA	0.124183	0.124183
Q10758	Drug Rx vs Control	0.657723	0.181803	3.61778	3	0.036304	0.124037	NA	0.0531401	0.0531401
P11730	Drug Rx vs Control	0.672777	0.186008	3.61691	3	0.0363262	0.124037	NA	0.259259	0.259259
Q9WVC0	Drug Rx vs Control	0.346657	0.0959231	3.6139	3	0.0364033	0.124154	NA	0.0921409	0.0921409
Q62941	Drug Rx vs Control	-1.44829	0.401089	-3.6109	3	0.0364806	0.12427	NA	0.0740741	0.0740741
P62850	Drug Rx vs Control	1.4766	0.409186	3.60862	3	0.0365392	0.12427	NA	0	0
Q7TPJ0	Drug Rx vs Control	-0.647359	0.179442	-3.60762	3	0.0365649	0.12427	NA	0	0
D4A631	Drug Rx vs Control	0.700754	0.194627	3.6005	3	0.0367491	0.124403	NA	0.0714286	0.0714286
P80067	Drug Rx vs Control	-1.04254	0.289603	-3.5999	3	0.0367648	0.124403	NA	0.037037	0.037037
P08427	Drug Rx vs Control	1.88898	0.524819	3.5993	3	0.0367804	0.124403	NA	0.185185	0.185185
P23457	Drug Rx vs Control	0.278957	0.0775196	3.59853	3	0.0368004	0.124403	NA	0.00793651	0.00793651
Q5FVJ6	Drug Rx vs Control	-1.26162	0.350656	-3.59788	3	0.0368173	0.124403	NA	0.0416667	0.0416667
Q6AY19	Drug Rx vs Control	-1.19346	0.332301	-3.59152	3	0.0369834	0.124798	NA	0.037037	0.037037
P85118	Drug Rx vs Control	-1.08636	0.302597	-3.59012	3	0.03702	0.124798	NA	0	0
Q62703	Drug Rx vs Control	-0.765704	0.213738	-3.58245	3	0.0372217	0.125241	NA	0.0347222	0.0347222
P50554	Drug Rx vs Control	-1.96187	0.548108	-3.57936	3	0.0373034	0.125241	NA	0.377778	0.377778
Q06000	Drug Rx vs Control	-0.431536	0.12057	-3.57912	3	0.0373096	0.125241	NA	0.203704	0.203704
P63035	Drug Rx vs Control	0.714605	0.199688	3.57861	3	0.0373232	0.125241	NA	0.175926	0.175926
P09456	Drug Rx vs Control	-0.646637	0.180891	-3.57472	3	0.0374263	0.12533	NA	0.0833333	0.0833333
B2GV87	Drug Rx vs Control	0.718018	0.200974	3.57269	3	0.0374805	0.12533	NA	0.0358423	0.0358423
Q9Z1N3	Drug Rx vs Control	1.11183	0.311651	3.56754	3	0.0376177	0.12533	NA	0.240741	0.240741
Q07205	Drug Rx vs Control	0.350861	0.0984511	3.56381	3	0.0377177	0.12533	NA	0	0
Q8CG09	Drug Rx vs Control	-0.40109	0.112571	-3.56301	3	0.0377393	0.12533	NA	0.0520095	0.0520095
Q5XI42	Drug Rx vs Control	1.02463	0.287583	3.5629	3	0.0377421	0.12533	NA	0.0148148	0.0148148
Q03346	Drug Rx vs Control	-0.982601	0.275915	-3.56124	3	0.0377867	0.12533	NA	0.037037	0.037037
P54757	Drug Rx vs Control	0.425034	0.119354	3.56111	3	0.0377902	0.12533	NA	0.0972222	0.0972222
Q08834	Drug Rx vs Control	-0.432169	0.121388	-3.56023	3	0.037814	0.12533	NA	0	0
Q6MG60	Drug Rx vs Control	1.72597	0.484979	3.55885	3	0.0378511	0.12533	NA	0.0617284	0.0617284
Q641X3	Drug Rx vs Control	-1.21723	0.34219	-3.55717	3	0.0378965	0.12533	NA	0.0740741	0.0740741
Q4FZU8	Drug Rx vs Control	1.04916	0.294963	3.5569	3	0.0379036	0.12533	NA	0.149758	0.149758
P29066	Drug Rx vs Control	1.29638	0.0772863	16.7738	1	0.0379085	0.12533	NA	0.37037	0.148148
A2RRU1	Drug Rx vs Control	0.507976	0.142994	3.55244	3	0.0380246	0.125572	NA	0.037037	0.037037
Q66H98	Drug Rx vs Control	0.145456	0.0409854	3.54897	3	0.0381186	0.125604	NA	0.025641	0.025641
P39052	Drug Rx vs Control	0.774843	0.218334	3.5489	3	0.0381207	0.125604	NA	0.0882353	0.0882353
P51111	Drug Rx vs Control	0.718819	0.203192	3.53764	3	0.0384284	0.126374	NA	0.225806	0.225806
Q6JWR2	Drug Rx vs Control	-0.834833	0.236016	-3.53719	3	0.038441	0.126374	NA	0.0666667	0.0666667
P42893	Drug Rx vs Control	-0.578752	0.163923	-3.53063	3	0.0386217	0.12677	NA	0.0394265	0.0394265
Q5XI97	Drug Rx vs Control	-0.322639	0.0914077	-3.52967	3	0.0386484	0.12677	NA	0.0462963	0.0462963
O08815	Drug Rx vs Control	0.822973	0.233352	3.52674	3	0.0387296	0.126894	NA	0.0250896	0.0250896
P62250	Drug Rx vs Control	-0.465919	0.132315	-3.52128	3	0.0388814	0.127214	NA	0	0
P02466	Drug Rx vs Control	-1.60702	0.456528	-3.52009	3	0.0389147	0.127214	NA	0.240741	0.240741
Q4V899	Drug Rx vs Control	-0.816886	0.232381	-3.51529	3	0.0390491	0.127389	NA	0	0
P20417	Drug Rx vs Control	0.786809	0.22384	3.51506	3	0.0390556	0.127389	NA	0.121212	0.121212
B5DFC8	Drug Rx vs Control	0.78921	0.224819	3.51043	3	0.0391858	0.127671	NA	0.106996	0.106996
Q62784	Drug Rx vs Control	0.45412	0.129548	3.50542	3	0.0393272	0.127945	NA	0.0740741	0.0740741
Q925B3	Drug Rx vs Control	-0.555965	0.15875	-3.50214	3	0.0394202	0.127945	NA	0.0833333	0.0833333
P16086	Drug Rx vs Control	0.457816	0.130738	3.50177	3	0.0394307	0.127945	NA	0.0407986	0.0407986
P53042	Drug Rx vs Control	0.389543	0.111258	3.50126	3	0.0394453	0.127945	NA	0.277778	0.277778
P13084	Drug Rx vs Control	-0.881753	0.252289	-3.49501	3	0.0396234	0.12838	NA	0.0185185	0.0185185
Q63358	Drug Rx vs Control	0.674918	0.193205	3.49328	3	0.0396728	0.128397	NA	0.0851064	0.0851064
Q4KM49	Drug Rx vs Control	0.444043	0.12731	3.48788	3	0.0398278	0.128646	NA	0	0
Q8VHT6	Drug Rx vs Control	0.673579	0.193258	3.48539	3	0.0398996	0.128646	NA	0	0
Q6P4Z6	Drug Rx vs Control	0.556739	0.15975	3.48505	3	0.0399092	0.128646	NA	0.222222	0.222222
A0A0G2QC33	Drug Rx vs Control	1.00709	0.289138	3.48309	3	0.0399659	0.128646	NA	0.222222	0.222222
Q63072	Drug Rx vs Control	1.35888	0.280144	4.85066	2	0.0399701	0.128646	NA	0.311111	0.2
P49301	Drug Rx vs Control	-1.26698	0.364841	-3.4727	3	0.0402674	0.12946	NA	0.15873	0.15873
P97887	Drug Rx vs Control	-0.440463	0.127068	-3.46636	3	0.0404529	0.129913	NA	0.0130719	0.0130719
Q642G4	Drug Rx vs Control	-0.534098	0.154156	-3.46467	3	0.0405027	0.129929	NA	0.015873	0.015873
P97633	Drug Rx vs Control	0.478411	0.138229	3.461	3	0.0406106	0.130132	NA	0	0
Q8CGS5	Drug Rx vs Control	-0.847077	0.244905	-3.4588	3	0.0406756	0.130198	NA	0.037037	0.037037
Q99068	Drug Rx vs Control	-1.34249	0.388552	-3.45512	3	0.0407846	0.13037	NA	0.0909091	0.0909091
Q9WVE9	Drug Rx vs Control	0.601332	0.174099	3.45397	3	0.0408188	0.13037	NA	0.0555556	0.0555556
Q4VSI4	Drug Rx vs Control	0.631204	0.18285	3.45203	3	0.0408764	0.130411	NA	0.0851852	0.0851852
O35303	Drug Rx vs Control	0.590827	0.171417	3.44673	3	0.0410343	0.130761	NA	0.0984848	0.0984848
P50878	Drug Rx vs Control	-0.386657	0.112276	-3.44382	3	0.0411212	0.130761	NA	0.104575	0.104575
Q4G069	Drug Rx vs Control	-1.40662	0.409181	-3.43765	3	0.0413067	0.130761	NA	0	0
Q62696	Drug Rx vs Control	0.606015	0.176297	3.43746	3	0.0413125	0.130761	NA	0.0433604	0.0433604
P62025	Drug Rx vs Control	0.991966	0.288586	3.43733	3	0.0413165	0.130761	NA	0.0555556	0.0555556
Q5U2R7	Drug Rx vs Control	-0.515232	0.149988	-3.43516	3	0.0413818	0.130761	NA	0.0396825	0.0396825
P58366	Drug Rx vs Control	0.606431	0.176538	3.43513	3	0.0413826	0.130761	NA	0.0512821	0.0512821
Q6AYZ1	Drug Rx vs Control	0.534658	0.155678	3.4344	3	0.0414049	0.130761	NA	0.0301318	0.0301318
Q64591	Drug Rx vs Control	-1.60406	0.467077	-3.43426	3	0.0414091	0.130761	NA	0	0
P61765	Drug Rx vs Control	-0.368383	0.107293	-3.43342	3	0.0414345	0.130761	NA	0.010582	0.010582
Q3B8P2	Drug Rx vs Control	1.47831	0.431116	3.42903	3	0.0415675	0.130805	NA	0.0555556	0.0555556
Q4V8I3	Drug Rx vs Control	1.20882	0.352716	3.42717	3	0.0416241	0.130805	NA	0	0
P48450	Drug Rx vs Control	-0.899305	0.262476	-3.42623	3	0.0416526	0.130805	NA	0.164609	0.164609
Q920E1	Drug Rx vs Control	-0.833595	0.243303	-3.42616	3	0.0416548	0.130805	NA	0	0
P23347	Drug Rx vs Control	0.952201	0.277969	3.42557	3	0.0416728	0.130805	NA	0.0942335	0.0942335
P27139	Drug Rx vs Control	0.694334	0.202806	3.42364	3	0.0417316	0.130849	NA	0.0326797	0.0326797
B0BNI5	Drug Rx vs Control	-1.32316	0.387173	-3.4175	3	0.0419196	0.131223	NA	0.351852	0.351852
D3ZZ80	Drug Rx vs Control	-0.74947	0.219348	-3.41681	3	0.0419409	0.131223	NA	0.0598291	0.0598291
Q5NDF0	Drug Rx vs Control	-0.71361	0.209428	-3.40743	3	0.0422303	0.131987	NA	0.0115741	0.0115741
D4AE59	Drug Rx vs Control	0.534797	0.157095	3.40429	3	0.0423278	0.13215	NA	0.047619	0.047619
D3ZEF4	Drug Rx vs Control	-0.821153	0.241379	-3.40193	3	0.0424012	0.132237	NA	0.042735	0.042735
D4A8G9	Drug Rx vs Control	-0.588362	0.173179	-3.39743	3	0.0425417	0.132314	NA	0.127778	0.127778
P15127	Drug Rx vs Control	-1.02954	0.303158	-3.39605	3	0.0425849	0.132314	NA	0.0277778	0.0277778
P17764	Drug Rx vs Control	-0.803	0.236478	-3.39567	3	0.0425967	0.132314	NA	0.0238095	0.0238095
O70535	Drug Rx vs Control	-0.417153	0.122861	-3.39534	3	0.0426072	0.132314	NA	0.0143369	0.0143369
Q6PDU7	Drug Rx vs Control	-1.06767	0.315094	-3.38843	3	0.0428244	0.132677	NA	0	0
O55156	Drug Rx vs Control	0.765503	0.225991	3.38732	3	0.0428595	0.132677	NA	0.08	0.08
Q5XIS1	Drug Rx vs Control	0.298003	0.087984	3.38702	3	0.0428689	0.132677	NA	0.296296	0.296296
Q07009	Drug Rx vs Control	0.552283	0.163115	3.38584	3	0.0429063	0.132677	NA	0.037037	0.037037
P25235	Drug Rx vs Control	-0.66431	0.196375	-3.38286	3	0.0430005	0.132828	NA	0.00617284	0.00617284
Q04753	Drug Rx vs Control	1.05235	0.3113	3.38051	3	0.0430751	0.132917	NA	0	0
Q4KM31	Drug Rx vs Control	-0.528726	0.156495	-3.37854	3	0.0431378	0.13297	NA	0.222222	0.222222
P17078	Drug Rx vs Control	-1.70457	0.504769	-3.37693	3	0.0431891	0.132988	NA	0.0555556	0.0555556
P14668	Drug Rx vs Control	0.374341	0.110981	3.37303	3	0.0433137	0.133231	NA	0.0224868	0.0224868
Q4QQU7	Drug Rx vs Control	0.429281	0.127393	3.36974	3	0.0434192	0.133288	NA	0	0
Q6IG02	Drug Rx vs Control	-1.03967	0.308543	-3.3696	3	0.0434236	0.133288	NA	0	0
Q63347	Drug Rx vs Control	0.527729	0.156927	3.36289	3	0.04364	0.133811	NA	0.0388889	0.0388889
Q5PQT2	Drug Rx vs Control	0.431469	0.128481	3.35823	3	0.0437907	0.133928	NA	0.179487	0.179487
Q6AYK8	Drug Rx vs Control	0.619227	0.18442	3.3577	3	0.0438078	0.133928	NA	0.12963	0.12963
Q9Z1P3	Drug Rx vs Control	0.752893	0.224327	3.35624	3	0.0438555	0.133928	NA	0.037037	0.037037
Q9Z0V5	Drug Rx vs Control	-0.625721	0.186446	-3.35604	3	0.0438619	0.133928	NA	0.047138	0.047138
P08081	Drug Rx vs Control	0.51439	0.153339	3.35459	3	0.0439091	0.133932	NA	0.010101	0.010101
Q6AYM4	Drug Rx vs Control	0.844831	0.252167	3.35029	3	0.0440494	0.134142	NA	0.177778	0.177778
O88813	Drug Rx vs Control	-1.18201	0.352944	-3.349	3	0.0440916	0.134142	NA	0.0740741	0.0740741
Q80W87	Drug Rx vs Control	0.828366	0.18006	4.60051	2	0.0441434	0.134142	NA	0.296296	0.185185
Q5BJQ2	Drug Rx vs Control	1.38653	0.414412	3.34579	3	0.044197	0.134142	NA	0	0
Q64640	Drug Rx vs Control	0.207679	0.0620779	3.34545	3	0.044208	0.134142	NA	0.111111	0.111111
Q9Z122	Drug Rx vs Control	-2.21646	0.663211	-3.34201	3	0.044321	0.134345	NA	0.425926	0.425926
P35815	Drug Rx vs Control	0.429319	0.128575	3.33904	3	0.0444191	0.134503	NA	0.139918	0.139918
Q62952	Drug Rx vs Control	0.679213	0.203609	3.33586	3	0.0445244	0.134682	NA	0.0755556	0.0755556
O35815	Drug Rx vs Control	1.39512	0.0980164	14.2336	1	0.0446532	0.134771	NA	0.222222	0
Q6P9T8	Drug Rx vs Control	0.518583	0.155663	3.33146	3	0.0446706	0.134771	NA	0	0
Q9Z2H4	Drug Rx vs Control	-1.00466	0.301661	-3.33042	3	0.0447051	0.134771	NA	0.128205	0.128205
F1LQX4	Drug Rx vs Control	2.05491	0.144648	14.2063	1	0.0447388	0.134771	NA	0.296296	0.0740741
Q5XIU9	Drug Rx vs Control	0.972071	0.292563	3.3226	3	0.0449666	0.135318	NA	0.0324074	0.0324074
Q63184	Drug Rx vs Control	0.198344	0.0597271	3.32083	3	0.0450261	0.135357	NA	0.222222	0.222222
Q9JK25	Drug Rx vs Control	0.943492	0.207454	4.54795	2	0.0451013	0.135443	NA	0.291667	0.180556
P35859	Drug Rx vs Control	-0.714087	0.215274	-3.31711	3	0.0451515	0.135455	NA	0.0888889	0.0888889
Q91XU1	Drug Rx vs Control	0.675139	0.203758	3.31344	3	0.0452756	0.135687	NA	0.246914	0.246914
P62076	Drug Rx vs Control	-1.00657	0.304557	-3.30502	3	0.0455618	0.136248	NA	0.111111	0.111111
Q68FW9	Drug Rx vs Control	0.590212	0.178677	3.30324	3	0.0456226	0.136248	NA	0.037037	0.037037
Q99MZ8	Drug Rx vs Control	0.716048	0.216814	3.3026	3	0.0456445	0.136248	NA	0.0246914	0.0246914
B5DEH0	Drug Rx vs Control	1.0159	0.307763	3.30091	3	0.0457023	0.136248	NA	0.141414	0.141414
Q62824	Drug Rx vs Control	0.843832	0.255671	3.30046	3	0.0457178	0.136248	NA	0.132275	0.132275
Q4KMC4	Drug Rx vs Control	0.66517	0.20159	3.29962	3	0.0457466	0.136248	NA	0.0784314	0.0784314
P20961	Drug Rx vs Control	-0.30468	0.0924277	-3.29642	3	0.0458566	0.136248	NA	0.0155556	0.0155556
Q8K4K5	Drug Rx vs Control	1.06626	0.323504	3.29597	3	0.0458719	0.136248	NA	0.0802469	0.0802469
P52303	Drug Rx vs Control	0.580949	0.17635	3.29429	3	0.0459298	0.136248	NA	0.129032	0.129032
O35532	Drug Rx vs Control	-0.967475	0.293683	-3.29428	3	0.04593	0.136248	NA	0	0
P18422	Drug Rx vs Control	0.461486	0.140217	3.29123	3	0.0460356	0.136421	NA	0.0864198	0.0864198
Q68FR2	Drug Rx vs Control	0.912973	0.277509	3.28989	3	0.046082	0.136421	NA	0.0486111	0.0486111
Q6AY20	Drug Rx vs Control	-0.519193	0.157897	-3.28818	3	0.0461412	0.136458	NA	0	0
Q5M826	Drug Rx vs Control	-1.08528	0.33028	-3.28594	3	0.0462189	0.136549	NA	0	0
P0C0R5	Drug Rx vs Control	0.499948	0.152258	3.28357	3	0.0463014	0.136607	NA	0.136752	0.136752
Q4JM44	Drug Rx vs Control	2.80529	0.854571	3.28268	3	0.0463322	0.136607	NA	0.206349	0.206349
P85108;Q3KRE8	Drug Rx vs Control	0.525292	0.160259	3.27776	3	0.0465042	0.13688	NA	0	0
Q64632	Drug Rx vs Control	-0.524284	0.159972	-3.27735	3	0.0465185	0.13688	NA	0.0498866	0.0498866
Q68FR6	Drug Rx vs Control	0.561742	0.171553	3.27446	3	0.04662	0.13704	NA	0.0208333	0.0208333
Q9ERE6	Drug Rx vs Control	1.037	0.316831	3.27303	3	0.0466701	0.137049	NA	0.133333	0.133333
Q6AY88	Drug Rx vs Control	0.791502	0.242245	3.26737	3	0.0468701	0.137394	NA	0	0
Q9QWJ9	Drug Rx vs Control	-0.705981	0.216092	-3.26703	3	0.0468818	0.137394	NA	0.17284	0.17284
Q9EQV8	Drug Rx vs Control	-0.632047	0.19354	-3.26571	3	0.0469287	0.137394	NA	0.111111	0.111111
Q80WK7	Drug Rx vs Control	-1.95039	0.597891	-3.26211	3	0.0470564	0.137629	NA	0.123457	0.123457
O89046	Drug Rx vs Control	0.64535	0.198061	3.25834	3	0.0471907	0.137648	NA	0.0634921	0.0634921
Q6P7S1	Drug Rx vs Control	-0.529453	0.162504	-3.25809	3	0.0471997	0.137648	NA	0	0
Q9Z2J4	Drug Rx vs Control	-0.474414	0.145617	-3.25796	3	0.0472042	0.137648	NA	0	0
P49134	Drug Rx vs Control	-0.351021	0.107975	-3.25096	3	0.0474549	0.138175	NA	0.0666667	0.0666667
Q4KLI9	Drug Rx vs Control	1.57216	0.355533	4.42198	2	0.0475246	0.138175	NA	0.185185	0.0740741
P37397	Drug Rx vs Control	1.16053	0.357201	3.24895	3	0.0475273	0.138175	NA	0.161616	0.161616
Q04462	Drug Rx vs Control	0.330686	0.101829	3.24746	3	0.0475811	0.138194	NA	0.105691	0.105691
Q63377	Drug Rx vs Control	0.475985	0.146909	3.24	3	0.0478509	0.138839	NA	0	0
P28480	Drug Rx vs Control	0.482388	0.149011	3.23725	3	0.0479508	0.138991	NA	0.010101	0.010101
Q5U318	Drug Rx vs Control	0.647602	0.200201	3.23476	3	0.0480418	0.139116	NA	0	0
Q01205	Drug Rx vs Control	-0.65398	0.202365	-3.23169	3	0.0481538	0.139302	NA	0.111111	0.111111
Q3MIB4	Drug Rx vs Control	-0.384122	0.118947	-3.22936	3	0.0482393	0.139411	NA	0.0564663	0.0564663
P62198	Drug Rx vs Control	0.601964	0.186539	3.22702	3	0.0483254	0.139522	NA	0.0645161	0.0645161
Q569A6;Q5U305	Drug Rx vs Control	-0.872104	0.271065	-3.21732	3	0.0486836	0.140417	NA	0	0
B2GUV7	Drug Rx vs Control	0.644044	0.200394	3.21388	3	0.0488113	0.140646	NA	0.0814815	0.0814815
A2VCX1	Drug Rx vs Control	1.00023	0.311774	3.20819	3	0.049024	0.141119	NA	0.0740741	0.0740741
O08775	Drug Rx vs Control	-1.74175	0.543411	-3.20522	3	0.0491353	0.141161	NA	0.345679	0.345679
Q5M7T2	Drug Rx vs Control	0.71794	0.223991	3.20522	3	0.0491354	0.141161	NA	0.121212	0.121212
P00787	Drug Rx vs Control	-0.76453	0.238733	-3.20244	3	0.0492398	0.141265	NA	0.0555556	0.0555556
P18395	Drug Rx vs Control	0.471357	0.147222	3.20168	3	0.0492684	0.141265	NA	0.0987654	0.0987654
O70352	Drug Rx vs Control	0.786086	0.245633	3.20025	3	0.0493223	0.141276	NA	0.185185	0.185185
D3ZZN9	Drug Rx vs Control	1.02133	0.319471	3.19694	3	0.0494476	0.141276	NA	0.037037	0.037037
P35280	Drug Rx vs Control	0.412123	0.128917	3.19681	3	0.0494525	0.141276	NA	0.1	0.1
P0C1S9	Drug Rx vs Control	-0.604171	0.189027	-3.19621	3	0.0494751	0.141276	NA	0.0409357	0.0409357
Q7TP52	Drug Rx vs Control	-1.15074	0.26623	-4.32235	2	0.0495787	0.141276	NA	0.333333	0
P67874	Drug Rx vs Control	-0.267381	0.0837353	-3.19316	3	0.0495908	0.141276	NA	0	0
P0DN35	Drug Rx vs Control	-1.95126	0.611177	-3.19262	3	0.0496114	0.141276	NA	0.0740741	0.0740741
Q68G30	Drug Rx vs Control	-1.74802	0.548319	-3.18796	3	0.0497889	0.141643	NA	0	0
Q6QI44	Drug Rx vs Control	0.696023	0.218441	3.18632	3	0.0498516	0.141684	NA	0.0416667	0.0416667
P47819	Drug Rx vs Control	1.29219	0.406481	3.17896	3	0.050134	0.142215	NA	0.037037	0.037037
Q4KLZ1	Drug Rx vs Control	-0.899559	0.282977	-3.17891	3	0.0501361	0.142215	NA	0.037037	0.037037
Q5XIL0	Drug Rx vs Control	-0.773389	0.243423	-3.17714	3	0.0502041	0.142269	NA	0.12963	0.12963
Q9EQS0	Drug Rx vs Control	-0.192073	0.0605073	-3.17438	3	0.0503108	0.142433	NA	0	0
Q91V26	Drug Rx vs Control	0.347592	0.109734	3.16758	3	0.0505747	0.143041	NA	0.0987654	0.0987654
Q5FVH4	Drug Rx vs Control	0.526863	0.166425	3.16578	3	0.0506452	0.143102	NA	0	0
Q6P689	Drug Rx vs Control	-0.902232	0.285117	-3.16443	3	0.0506976	0.143112	NA	0	0
D3ZRC4	Drug Rx vs Control	-0.429308	0.135743	-3.16264	3	0.0507676	0.143171	NA	0.037037	0.037037
Q63ZV7	Drug Rx vs Control	-0.599922	0.190062	-3.15646	3	0.0510104	0.143679	NA	0	0
G3V928	Drug Rx vs Control	-0.914367	0.289815	-3.15501	3	0.0510676	0.143679	NA	0.0897436	0.0897436
Q499N2	Drug Rx vs Control	-0.415772	0.131812	-3.15429	3	0.0510958	0.143679	NA	0	0
P04642	Drug Rx vs Control	-0.247422	0.0785254	-3.15085	3	0.0512317	0.143818	NA	0.0238095	0.0238095
P18418	Drug Rx vs Control	-0.598906	0.190096	-3.15054	3	0.0512438	0.143818	NA	0.010101	0.010101
Q5RK30	Drug Rx vs Control	0.497899	0.158112	3.14903	3	0.0513039	0.143848	NA	0.0666667	0.0666667
A8WCF8	Drug Rx vs Control	1.04865	0.333542	3.14398	3	0.0515047	0.144273	NA	0.131313	0.131313
Q3KRC5	Drug Rx vs Control	-0.686255	0.218736	-3.13736	3	0.0517692	0.144837	NA	0.180556	0.180556
P97711	Drug Rx vs Control	0.815896	0.260133	3.13646	3	0.0518055	0.144837	NA	0.12963	0.12963
Q5BK09	Drug Rx vs Control	-1.29304	0.306974	-4.21223	2	0.0520033	0.14516	NA	0.111111	0
F1M775	Drug Rx vs Control	0.385857	0.123247	3.13076	3	0.052035	0.14516	NA	0.0774411	0.0774411
Q4QQR9	Drug Rx vs Control	0.580411	0.185442	3.12988	3	0.0520706	0.14516	NA	0.0925926	0.0925926
P18292	Drug Rx vs Control	0.418247	0.133768	3.12665	3	0.0522012	0.145219	NA	0.0386473	0.0386473
B0BNA5	Drug Rx vs Control	-0.493589	0.157883	-3.12629	3	0.0522156	0.145219	NA	0.0277778	0.0277778
P61621	Drug Rx vs Control	-0.682116	0.218231	-3.12566	3	0.0522412	0.145219	NA	0.0163399	0.0163399
F1M625	Drug Rx vs Control	0.981932	0.31451	3.1221	3	0.0523859	0.145483	NA	0.125	0.125
Q63603	Drug Rx vs Control	0.945359	0.303049	3.11949	3	0.0524924	0.14564	NA	0.111111	0.111111
Q5XIM7	Drug Rx vs Control	0.347992	0.111665	3.1164	3	0.0526186	0.145852	NA	0	0
P62193	Drug Rx vs Control	0.749704	0.240868	3.11251	3	0.0527784	0.146156	NA	0.0222222	0.0222222
P15429	Drug Rx vs Control	-1.9394	0.623813	-3.10895	3	0.0529249	0.146263	NA	0.185185	0.0740741
Q7TNY6	Drug Rx vs Control	-0.719924	0.231569	-3.1089	3	0.0529269	0.146263	NA	0.0687831	0.0687831
A0A0G2K1Q8	Drug Rx vs Control	-0.540201	0.173815	-3.10791	3	0.0529675	0.146263	NA	0.015873	0.015873
P62271	Drug Rx vs Control	-0.556265	0.179168	-3.10471	3	0.0530999	0.146489	NA	0.0042735	0.0042735
P13676	Drug Rx vs Control	0.297963	0.0960131	3.10336	3	0.053156	0.146506	NA	0.0277778	0.0277778
P35284	Drug Rx vs Control	0.396205	0.128046	3.09424	3	0.0535359	0.147218	NA	0.037037	0.037037
Q9EQ25	Drug Rx vs Control	0.474689	0.153431	3.09383	3	0.053553	0.147218	NA	0.00740741	0.00740741
O88501	Drug Rx vs Control	0.719826	0.232727	3.093	3	0.0535876	0.147218	NA	0.0952381	0.0952381
P29826	Drug Rx vs Control	-0.332991	0.107683	-3.09232	3	0.0536164	0.147218	NA	0	0
P50398	Drug Rx vs Control	0.396764	0.128468	3.08843	3	0.0537798	0.147528	NA	0.00854701	0.00854701
P09811	Drug Rx vs Control	0.565719	0.183545	3.08218	3	0.0540433	0.148111	NA	0.0119048	0.0119048
P02651	Drug Rx vs Control	-1.01838	0.331077	-3.07597	3	0.0543073	0.148695	NA	0.133333	0.133333
Q6EV76	Drug Rx vs Control	-0.428917	0.139611	-3.07222	3	0.0544673	0.148993	NA	0.0643275	0.0643275
P0DL28	Drug Rx vs Control	-0.710366	0.231638	-3.06671	3	0.0547035	0.149499	NA	0.0326797	0.0326797
P35952	Drug Rx vs Control	-0.608125	0.198445	-3.06445	3	0.0548009	0.149625	NA	0.133333	0.133333
Q7TSU1	Drug Rx vs Control	0.484545	0.158374	3.0595	3	0.0550148	0.149736	NA	0.107639	0.107639
P70587	Drug Rx vs Control	0.760853	0.248759	3.0586	3	0.0550538	0.149736	NA	0.194444	0.194444
P69478	Drug Rx vs Control	-1.10827	0.36242	-3.05796	3	0.0550814	0.149736	NA	0.166667	0.166667
Q9R0C9	Drug Rx vs Control	-0.818775	0.267768	-3.05778	3	0.0550892	0.149736	NA	0.0666667	0.0666667
P52873	Drug Rx vs Control	-0.619418	0.202585	-3.05757	3	0.0550982	0.149736	NA	0.06	0.06
Q99P75	Drug Rx vs Control	-0.344182	0.112649	-3.05536	3	0.0551945	0.149858	NA	0.0518519	0.0518519
Q63716	Drug Rx vs Control	0.120686	0.039525	3.0534	3	0.0552798	0.14995	NA	0	0
Q6V7K3	Drug Rx vs Control	-0.590319	0.193453	-3.05148	3	0.0553633	0.150007	NA	0	0
Q6P7P5	Drug Rx vs Control	0.38217	0.125279	3.05056	3	0.0554037	0.150007	NA	0.0648148	0.0648148
Q641Y1	Drug Rx vs Control	-2.16061	0.709593	-3.04486	3	0.0556534	0.150388	NA	0.037037	0.037037
D4A929	Drug Rx vs Control	0.52227	0.171526	3.04485	3	0.0556536	0.150388	NA	0.115079	0.115079
P31394	Drug Rx vs Control	-0.565043	0.185637	-3.04381	3	0.0556993	0.150388	NA	0.185185	0.185185
F1M3L7	Drug Rx vs Control	-1.06895	0.351815	-3.03839	3	0.0559384	0.150894	NA	0.0185185	0.0185185
Q8CGS4	Drug Rx vs Control	-0.241128	0.0795834	-3.02988	3	0.0563165	0.151774	NA	0	0
Q9WVS2	Drug Rx vs Control	-0.624536	0.206411	-3.0257	3	0.0565032	0.151958	NA	0.111111	0.111111
Q6DGF8	Drug Rx vs Control	-1.2669	0.418755	-3.0254	3	0.0565165	0.151958	NA	0.0555556	0.0555556
Q4QR71	Drug Rx vs Control	1.33105	0.33073	4.02459	2	0.0565522	0.151958	NA	0.388889	0.166667
B5DF21	Drug Rx vs Control	1.80822	0.44962	4.02166	2	0.0566277	0.151958	NA	0.333333	0.222222
P62963	Drug Rx vs Control	-0.100184	0.0331589	-3.02133	3	0.0566994	0.151958	NA	0.0769231	0.0769231
P39032	Drug Rx vs Control	-0.116754	0.0386621	-3.01986	3	0.0567656	0.151958	NA	0.111111	0.111111
Q4V8I7	Drug Rx vs Control	-0.286722	0.0950244	-3.01735	3	0.0568786	0.151958	NA	0.0775194	0.0775194
D3ZXK7	Drug Rx vs Control	0.909795	0.301529	3.01727	3	0.0568824	0.151958	NA	0.177778	0.177778
P60892	Drug Rx vs Control	0.398654	0.132147	3.01676	3	0.0569054	0.151958	NA	0	0
P09895	Drug Rx vs Control	-0.436149	0.144629	-3.01564	3	0.056956	0.151958	NA	0.0877193	0.0877193
Q6AYQ1	Drug Rx vs Control	-0.469514	0.155696	-3.01559	3	0.0569583	0.151958	NA	0	0
Q99PS8	Drug Rx vs Control	0.453647	0.150714	3.01	3	0.0572119	0.152495	NA	0.0555556	0.0555556
Q566Q8	Drug Rx vs Control	0.464979	0.154749	3.00474	3	0.0574518	0.152887	NA	0.0888889	0.0888889
Q68FP2	Drug Rx vs Control	-0.799755	0.200459	-3.98962	2	0.0574638	0.152887	NA	0.277778	0.166667
Q5RJQ8	Drug Rx vs Control	-0.604738	0.201417	-3.00243	3	0.0575575	0.152997	NA	0.0555556	0.0555556
A0JPM9	Drug Rx vs Control	0.519549	0.17315	3.00056	3	0.057643	0.153085	NA	0	0
Q6AYT8	Drug Rx vs Control	0.519635	0.173354	2.99754	3	0.0577818	0.153314	NA	0.0666667	0.0666667
Q2A121	Drug Rx vs Control	-1.41205	0.472448	-2.98879	3	0.0581868	0.154134	NA	0.222222	0.222222
Q9ER24	Drug Rx vs Control	0.586263	0.196168	2.98857	3	0.0581969	0.154134	NA	0.0666667	0.0666667
P15384	Drug Rx vs Control	-0.868622	0.290821	-2.98679	3	0.0582799	0.154214	NA	0.111111	0.111111
Q6AXN4	Drug Rx vs Control	-0.667366	0.223674	-2.98366	3	0.0584259	0.154374	NA	0.388889	0.388889
O70247	Drug Rx vs Control	0.647073	0.216904	2.98322	3	0.0584462	0.154374	NA	0.0972222	0.0972222
O88902	Drug Rx vs Control	0.731078	0.245211	2.98143	3	0.0585302	0.154456	NA	0.0833333	0.0833333
Q9JLJ3	Drug Rx vs Control	-0.41155	0.138282	-2.97617	3	0.0587767	0.154727	NA	0.0483092	0.0483092
P17220	Drug Rx vs Control	0.430547	0.144725	2.97493	3	0.0588352	0.154727	NA	0.0648148	0.0648148
Q63556	Drug Rx vs Control	-0.645883	0.217116	-2.97483	3	0.0588401	0.154727	NA	0.0909091	0.0909091
Q8R431	Drug Rx vs Control	0.898326	0.301987	2.97472	3	0.058845	0.154727	NA	0.134921	0.134921
P08934	Drug Rx vs Control	0.623396	0.209991	2.96868	3	0.0591309	0.15527	NA	0.037037	0.037037
P22062	Drug Rx vs Control	0.464217	0.156402	2.9681	3	0.0591582	0.15527	NA	0.0185185	0.0185185
P04692	Drug Rx vs Control	0.793476	0.267544	2.96578	3	0.0592685	0.15542	NA	0	0
Q99N37	Drug Rx vs Control	1.16357	0.392928	2.96128	3	0.059483	0.155771	NA	0.0707071	0.0707071
Q6AYU3	Drug Rx vs Control	0.426992	0.144219	2.96073	3	0.0595092	0.155771	NA	0.0740741	0.0740741
Q66HA6	Drug Rx vs Control	-0.54102	0.183254	-2.9523	3	0.0599138	0.156382	NA	0.010101	0.010101
P56522	Drug Rx vs Control	-0.681829	0.230968	-2.95205	3	0.0599257	0.156382	NA	0.0634921	0.0634921
A0JPQ9	Drug Rx vs Control	-0.711979	0.241239	-2.95135	3	0.0599595	0.156382	NA	0.148148	0.148148
P17702	Drug Rx vs Control	-0.701172	0.237659	-2.95033	3	0.0600087	0.156382	NA	0	0
Q5RKH7	Drug Rx vs Control	-0.910789	0.308849	-2.94897	3	0.0600743	0.156382	NA	0	0
O55148	Drug Rx vs Control	-1.06273	0.360462	-2.94825	3	0.0601094	0.156382	NA	0.166667	0.0555556
Q9JJ31	Drug Rx vs Control	0.569598	0.193211	2.94807	3	0.0601181	0.156382	NA	0.0588235	0.0588235
P82995	Drug Rx vs Control	0.386292	0.131405	2.93972	3	0.0605239	0.157297	NA	0.048218	0.048218
Q9JJW1	Drug Rx vs Control	-1.28469	0.332237	-3.86679	2	0.0608408	0.15773	NA	0.111111	0
Q5U2Q7	Drug Rx vs Control	0.396805	0.135288	2.93304	3	0.060851	0.15773	NA	0	0
D4A1W8	Drug Rx vs Control	-3.22409	1.09983	-2.93145	3	0.0609292	0.15773	NA	0.45977	0.45977
P02650	Drug Rx vs Control	-0.328605	0.1121	-2.93135	3	0.0609341	0.15773	NA	0.0172414	0.0172414
O54748	Drug Rx vs Control	1.78947	0.463281	3.8626	2	0.060961	0.15773	NA	0.244444	0.133333
P85834	Drug Rx vs Control	-0.506276	0.172946	-2.92736	3	0.0611311	0.15803	NA	0.0592593	0.0592593
P58200	Drug Rx vs Control	-0.450031	0.153795	-2.92617	3	0.06119	0.158042	NA	0.0987654	0.0987654
Q9JIH7	Drug Rx vs Control	0.921745	0.315139	2.92488	3	0.0612536	0.158067	NA	0.037037	0.037037
Q5PQX0	Drug Rx vs Control	-0.530966	0.181776	-2.92099	3	0.061447	0.158426	NA	0.0760234	0.0760234
P63018	Drug Rx vs Control	0.370488	0.126919	2.91909	3	0.0615416	0.15853	NA	0.0190972	0.0190972
D3ZLH5	Drug Rx vs Control	0.869576	0.298196	2.91612	3	0.0616898	0.158771	NA	0	0
Q68FV3	Drug Rx vs Control	0.275401	0.0946088	2.91095	3	0.0619489	0.15928	NA	0.173611	0.173611
P10960	Drug Rx vs Control	-0.713749	0.245275	-2.90999	3	0.0619969	0.15928	NA	0.269841	0.269841
P70473	Drug Rx vs Control	-0.590038	0.20287	-2.90846	3	0.0620744	0.159339	NA	0.0208333	0.0208333
Q6AYT3	Drug Rx vs Control	0.315042	0.108476	2.90425	3	0.0622869	0.159744	NA	0.0123457	0.0123457
P10686	Drug Rx vs Control	1.21541	0.418825	2.90195	3	0.062403	0.159901	NA	0.148148	0.148148
P01026	Drug Rx vs Control	-0.333731	0.115198	-2.89702	3	0.0626541	0.16038	NA	0.0394265	0.0394265
Q793F9	Drug Rx vs Control	0.533585	0.184363	2.89421	3	0.0627976	0.16038	NA	0.0760234	0.0760234
P43138	Drug Rx vs Control	-0.382372	0.13214	-2.89368	3	0.0628247	0.16038	NA	0.0666667	0.0666667
Q29RW1	Drug Rx vs Control	-0.383077	0.132394	-2.89346	3	0.0628359	0.16038	NA	0	0
Q6AY46	Drug Rx vs Control	-1.12412	0.111462	-10.0852	1	0.0629183	0.16038	NA	0.296296	0.0740741
Q71UE8	Drug Rx vs Control	0.822775	0.284519	2.89182	3	0.0629199	0.16038	NA	0.0925926	0.0925926
P82471	Drug Rx vs Control	0.281108	0.0972541	2.89045	3	0.0629898	0.160418	NA	0.0488889	0.0488889
P13437	Drug Rx vs Control	-0.70543	0.244284	-2.88775	3	0.0631288	0.160631	NA	0.0643275	0.0643275
P28042	Drug Rx vs Control	-0.54986	0.190933	-2.87987	3	0.063536	0.161511	NA	0.0833333	0.0833333
Q5FVM6	Drug Rx vs Control	0.371281	0.128966	2.87892	3	0.0635851	0.161511	NA	0.160494	0.160494
P97546	Drug Rx vs Control	-0.461509	0.160486	-2.8757	3	0.0637524	0.161795	NA	0	0
Q6AYH0	Drug Rx vs Control	-0.678219	0.180178	-3.76417	2	0.0638876	0.161997	NA	0.277778	0.166667
Q5I0H4	Drug Rx vs Control	-0.599089	0.208643	-2.87136	3	0.0639794	0.162029	NA	0.0683761	0.0683761
Q675A5	Drug Rx vs Control	0.922209	0.321244	2.87074	3	0.0640116	0.162029	NA	0.0222222	0.0222222
A9UMV8;P02262;P0C0S7;P0C169;P0C170;P0CC09;Q00728;Q4FZT6;Q64598	Drug Rx vs Control	-0.721026	0.251374	-2.86834	3	0.0641372	0.162207	NA	0	0
Q6PEC1	Drug Rx vs Control	0.304965	0.106374	2.86692	3	0.0642119	0.162255	NA	0	0
P85972	Drug Rx vs Control	0.477536	0.166723	2.86425	3	0.0643526	0.162356	NA	0.037037	0.037037
Q9QUR2	Drug Rx vs Control	0.802428	0.280298	2.86277	3	0.0644304	0.162356	NA	0	0
Q63493	Drug Rx vs Control	-1.48775	0.519804	-2.86214	3	0.0644636	0.162356	NA	0.166667	0.166667
P27321	Drug Rx vs Control	0.286576	0.100134	2.86193	3	0.0644747	0.162356	NA	0.040404	0.040404
Q5FVF4	Drug Rx vs Control	-0.861512	0.30128	-2.8595	3	0.0646032	0.162539	NA	0.12963	0.12963
P28064	Drug Rx vs Control	0.328764	0.115077	2.85689	3	0.0647419	0.162686	NA	0	0
P30120	Drug Rx vs Control	-1.01495	0.271778	-3.73446	2	0.0648111	0.162686	NA	0.222222	0
G3V9D0	Drug Rx vs Control	-0.243068	0.08513	-2.85525	3	0.064829	0.162686	NA	0.117647	0.117647
Q66HF9	Drug Rx vs Control	0.254281	0.0892826	2.84805	3	0.0652135	0.16351	NA	0.0606061	0.0606061
P18265	Drug Rx vs Control	0.964769	0.338944	2.8464	3	0.0653021	0.163592	NA	0.240741	0.240741
P82808	Drug Rx vs Control	0.523701	0.184121	2.84432	3	0.0654134	0.16373	NA	0.0790123	0.0790123
Q8K418	Drug Rx vs Control	-0.29796	0.104831	-2.84228	3	0.0655233	0.163864	NA	0	0
Q64240	Drug Rx vs Control	-0.453111	0.159631	-2.83848	3	0.0657287	0.164237	NA	0.166667	0.166667
Q9JLZ1	Drug Rx vs Control	0.585139	0.206315	2.83614	3	0.0658555	0.164413	NA	0	0
Q9EQV6	Drug Rx vs Control	-0.577777	0.203936	-2.83313	3	0.066019	0.16468	NA	0.126984	0.126984
O88350	Drug Rx vs Control	0.436302	0.15429	2.82781	3	0.0663094	0.165263	NA	0.040404	0.040404
Q6AYT7	Drug Rx vs Control	-0.507191	0.179595	-2.82408	3	0.0665136	0.165527	NA	0.0966184	0.0966184
P00159	Drug Rx vs Control	-1.10198	0.390299	-2.82342	3	0.06655	0.165527	NA	0	0
Q641Z2	Drug Rx vs Control	-0.413804	0.146682	-2.8211	3	0.0666778	0.165527	NA	0.176768	0.176768
Q4FZT8	Drug Rx vs Control	-0.767709	0.272184	-2.82056	3	0.0667077	0.165527	NA	0.197531	0.197531
O35964	Drug Rx vs Control	0.453311	0.160731	2.8203	3	0.0667216	0.165527	NA	0.174603	0.174603
Q6MG51	Drug Rx vs Control	-0.579461	0.205506	-2.81968	3	0.0667559	0.165527	NA	0	0
Q63010	Drug Rx vs Control	-1.85379	0.65847	-2.8153	3	0.0669984	0.165987	NA	0.383838	0.383838
Q5U316	Drug Rx vs Control	0.560592	0.199407	2.81129	3	0.0672209	0.166397	NA	0	0
O08719	Drug Rx vs Control	1.02549	0.365504	2.80568	3	0.0675339	0.16703	NA	0.138889	0.138889
Q9R1T3	Drug Rx vs Control	-0.94382	0.336662	-2.80347	3	0.067658	0.167131	NA	0.0175439	0.0175439
Q4G061	Drug Rx vs Control	0.541914	0.19334	2.80291	3	0.0676894	0.167131	NA	0.0457516	0.0457516
Q496Z0	Drug Rx vs Control	0.432537	0.154582	2.7981	3	0.0679598	0.167657	NA	0.0222222	0.0222222
Q4G075	Drug Rx vs Control	-0.235399	0.0842279	-2.79478	3	0.0681474	0.167978	NA	0	0
Q6AYH5	Drug Rx vs Control	0.703793	0.251919	2.79372	3	0.0682074	0.167984	NA	0.0042735	0.0042735
B0K020	Drug Rx vs Control	-0.768924	0.275341	-2.79263	3	0.0682696	0.167995	NA	0	0
Q9R0T3	Drug Rx vs Control	-0.653989	0.234721	-2.78624	3	0.0686331	0.168743	NA	0.00854701	0.00854701
P62260	Drug Rx vs Control	0.442849	0.159043	2.78447	3	0.0687345	0.168743	NA	0	0
P35704	Drug Rx vs Control	0.407072	0.146259	2.78323	3	0.0688052	0.168743	NA	0	0
F1M7Y5	Drug Rx vs Control	1.58299	0.438325	3.61146	2	0.0688477	0.168743	NA	0.166667	0.0555556
Q2EJA0	Drug Rx vs Control	0.988179	0.355227	2.78183	3	0.0688857	0.168743	NA	0.162963	0.162963
Q3B7D8	Drug Rx vs Control	-0.460754	0.165666	-2.78122	3	0.0689206	0.168743	NA	0.037037	0.037037
Q5RKL5	Drug Rx vs Control	0.480765	0.173032	2.77848	3	0.0690782	0.168838	NA	0.025641	0.025641
Q62991	Drug Rx vs Control	1.05144	0.378433	2.7784	3	0.0690828	0.168838	NA	0.111111	0.111111
Q5U2N0	Drug Rx vs Control	-0.341061	0.122825	-2.77681	3	0.0691742	0.168838	NA	0	0
D3ZEH5	Drug Rx vs Control	-0.40058	0.144274	-2.77652	3	0.0691911	0.168838	NA	0.12963	0.12963
P52590	Drug Rx vs Control	0.796887	0.287209	2.77459	3	0.0693027	0.168969	NA	0.444444	0.444444
Q05961	Drug Rx vs Control	-1.10306	0.397791	-2.77295	3	0.0693972	0.169058	NA	0	0
Q64680	Drug Rx vs Control	-1.88568	0.680817	-2.76973	3	0.0695843	0.169299	NA	0.266667	0.266667
P68182	Drug Rx vs Control	0.485371	0.175272	2.76924	3	0.0696125	0.169299	NA	0.203704	0.203704
Q9ER31	Drug Rx vs Control	-0.530019	0.0582671	-9.09637	1	0.0697062	0.1693	NA	0.222222	0
P0C5Y8	Drug Rx vs Control	0.499435	0.180731	2.76342	3	0.0699519	0.1693	NA	0.138889	0.138889
P07092	Drug Rx vs Control	-0.326919	0.118304	-2.76337	3	0.0699548	0.1693	NA	0	0
Q811Q1	Drug Rx vs Control	1.24597	0.348216	3.57816	2	0.0700031	0.1693	NA	0.259259	0.148148
F1LR10	Drug Rx vs Control	0.675007	0.244357	2.76238	3	0.0700127	0.1693	NA	0.104762	0.104762
Q5PQM9	Drug Rx vs Control	-1.89891	0.530846	-3.57713	2	0.0700393	0.1693	NA	0.388889	0.277778
P63081	Drug Rx vs Control	-0.430738	0.155976	-2.76157	3	0.0700603	0.1693	NA	0	0
Q5EBA8	Drug Rx vs Control	1.2959	0.46931	2.76128	3	0.0700772	0.1693	NA	0	0
P06761	Drug Rx vs Control	-0.591034	0.21412	-2.76029	3	0.0701353	0.1693	NA	0.0142857	0.0142857
Q63615	Drug Rx vs Control	0.251171	0.0910522	2.75853	3	0.0702384	0.1693	NA	0.155556	0.155556
Q5BK81	Drug Rx vs Control	0.394071	0.142882	2.75802	3	0.0702688	0.1693	NA	0.00925926	0.00925926
P37805	Drug Rx vs Control	0.451539	0.16376	2.75732	3	0.0703096	0.1693	NA	0.111111	0.111111
P0C6P5	Drug Rx vs Control	1.45499	0.52801	2.75561	3	0.0704103	0.169403	NA	0	0
Q7TNY1	Drug Rx vs Control	-1.05717	0.384101	-2.75232	3	0.0706046	0.16973	NA	0.0185185	0.0185185
Q7TT49	Drug Rx vs Control	0.715033	0.260611	2.74368	3	0.0711184	0.170825	NA	0.115942	0.115942
Q5U2X7	Drug Rx vs Control	-1.15479	0.421301	-2.74102	3	0.0712772	0.171065	NA	0.0444444	0.0444444
D3ZRP6	Drug Rx vs Control	0.157106	0.0573603	2.73894	3	0.0714022	0.171224	NA	0.017094	0.017094
Q80Z29	Drug Rx vs Control	0.381778	0.139488	2.73699	3	0.071519	0.171363	NA	0.0522876	0.0522876
Q9HB97	Drug Rx vs Control	0.619071	0.22656	2.73249	3	0.0717904	0.171873	NA	0.0769231	0.0769231
Q8CIN9	Drug Rx vs Control	1.01799	0.372822	2.7305	3	0.0719105	0.172019	NA	0.148148	0.148148
P0C865	Drug Rx vs Control	0.721728	0.264597	2.72765	3	0.072083	0.172259	NA	0.0987654	0.0987654
A0JPJ7	Drug Rx vs Control	0.409901	0.150318	2.72689	3	0.0721292	0.172259	NA	0	0
Q6IFW6	Drug Rx vs Control	-0.854668	0.313942	-2.72238	3	0.0724042	0.172775	NA	0.0277778	0.0277778
P62907	Drug Rx vs Control	-0.643972	0.236743	-2.72013	3	0.0725415	0.172961	NA	0	0
Q8VHF0	Drug Rx vs Control	1.11683	0.410749	2.71901	3	0.0726102	0.172983	NA	0.125926	0.125926
P85515	Drug Rx vs Control	0.733789	0.270018	2.71756	3	0.0726988	0.173053	NA	0.042328	0.042328
P11598	Drug Rx vs Control	-0.481643	0.177348	-2.71582	3	0.0728059	0.173166	NA	0	0
A1L108	Drug Rx vs Control	0.652283	0.240495	2.71226	3	0.0730252	0.173546	NA	0.0833333	0.0833333
Q9QZR6	Drug Rx vs Control	0.30282	0.111717	2.71059	3	0.0731277	0.173585	NA	0.0634921	0.0634921
P19643	Drug Rx vs Control	-3.61606	1.33431	-2.71007	3	0.0731603	0.173585	NA	0.337963	0.337963
P98166	Drug Rx vs Control	-0.68381	0.252676	-2.70627	3	0.0733954	0.173982	NA	0.0897436	0.0897436
P36202	Drug Rx vs Control	-0.97175	0.359283	-2.70469	3	0.0734937	0.173982	NA	0.288889	0.288889
P13265	Drug Rx vs Control	-2.52827	0.726128	-3.48185	2	0.0735066	0.173982	NA	0.311111	0.2
B5DEL3	Drug Rx vs Control	-0.800619	0.296509	-2.70015	3	0.0737768	0.174105	NA	0.0138889	0.0138889
Q5XIE6	Drug Rx vs Control	0.342422	0.126831	2.69982	3	0.0737974	0.174105	NA	0.148148	0.148148
P02454	Drug Rx vs Control	-1.60246	0.593609	-2.69952	3	0.0738162	0.174105	NA	0	0
Q5PQN7	Drug Rx vs Control	0.578491	0.214338	2.69897	3	0.0738507	0.174105	NA	0.047619	0.047619
Q6AXR4	Drug Rx vs Control	-0.871176	0.322817	-2.69867	3	0.0738693	0.174105	NA	0.115942	0.115942
P12369	Drug Rx vs Control	0.668778	0.247888	2.6979	3	0.0739172	0.174105	NA	0.12037	0.12037
Q5XHY7	Drug Rx vs Control	0.952901	0.353327	2.69694	3	0.0739776	0.174107	NA	0.111111	0.111111
B2GV24	Drug Rx vs Control	0.377762	0.140171	2.69502	3	0.0740983	0.174187	NA	0	0
Q8R2H5	Drug Rx vs Control	-0.620316	0.230216	-2.6945	3	0.074131	0.174187	NA	0.0311111	0.0311111
O08651	Drug Rx vs Control	-0.816061	0.303253	-2.69102	3	0.0743497	0.17456	NA	0.111111	0.111111
Q6IMX7	Drug Rx vs Control	0.502386	0.187005	2.68649	3	0.0746365	0.174971	NA	0.0434783	0.0434783
P28037	Drug Rx vs Control	-0.576269	0.214588	-2.68547	3	0.0747011	0.174971	NA	0.111111	0.111111
Q5I0C3	Drug Rx vs Control	-0.559552	0.208409	-2.68488	3	0.0747386	0.174971	NA	0.0925926	0.0925926
Q9Z2M4	Drug Rx vs Control	-0.216265	0.0805617	-2.68447	3	0.0747646	0.174971	NA	0.133333	0.133333
P49242	Drug Rx vs Control	0.520305	0.194052	2.68126	3	0.0749688	0.175308	NA	0.141975	0.141975
P26342	Drug Rx vs Control	1.32533	0.494931	2.67782	3	0.0751884	0.175627	NA	0.259259	0.259259
Q9Z1X1	Drug Rx vs Control	0.553548	0.206761	2.67723	3	0.0752258	0.175627	NA	0.0707071	0.0707071
Q9R1J8	Drug Rx vs Control	-0.813015	0.303986	-2.67452	3	0.0753998	0.175726	NA	0.0555556	0.0555556
O55007	Drug Rx vs Control	0.545165	0.20387	2.67408	3	0.0754276	0.175726	NA	0	0
P19686	Drug Rx vs Control	1.41465	0.412286	3.43124	2	0.0754502	0.175726	NA	0.111111	0
P28023	Drug Rx vs Control	0.746734	0.279381	2.67281	3	0.0755093	0.175726	NA	0.0347222	0.0347222
Q7TQ94	Drug Rx vs Control	0.719306	0.269763	2.66644	3	0.0759207	0.176506	NA	0.222222	0.222222
P11232	Drug Rx vs Control	0.484038	0.181636	2.66489	3	0.076021	0.176506	NA	0	0
Q6IFV1	Drug Rx vs Control	-0.733776	0.275357	-2.66481	3	0.0760258	0.176506	NA	0.126984	0.126984
O35550	Drug Rx vs Control	0.599033	0.225158	2.66049	3	0.0763065	0.177017	NA	0.0333333	0.0333333
P62898	Drug Rx vs Control	-1.32807	0.500228	-2.65493	3	0.0766699	0.177708	NA	0	0
P97696	Drug Rx vs Control	0.707507	0.266646	2.65336	3	0.0767731	0.177708	NA	0.148148	0.148148
Q5PPL2	Drug Rx vs Control	0.745984	0.0904178	8.25042	1	0.0767876	0.177708	NA	0.222222	0
P05712	Drug Rx vs Control	0.692939	0.261746	2.64737	3	0.0771672	0.17831	NA	0.268519	0.268519
Q9JJ05	Drug Rx vs Control	-0.802885	0.303281	-2.64733	3	0.0771699	0.17831	NA	0.277778	0.277778
Q9EQR2	Drug Rx vs Control	-0.377823	0.142919	-2.64362	3	0.0774155	0.178736	NA	0	0
Q62844	Drug Rx vs Control	-0.289462	0.109768	-2.63704	3	0.0778532	0.179604	NA	0.0972222	0.0972222
Q63553	Drug Rx vs Control	0.689231	0.26162	2.63447	3	0.0780252	0.179741	NA	0.319444	0.319444
Q6IG05	Drug Rx vs Control	-1.06588	0.404615	-2.63431	3	0.0780359	0.179741	NA	0	0
Q9QXF7	Drug Rx vs Control	-2.13088	0.809396	-2.63267	3	0.0781456	0.179852	NA	0.388889	0.388889
Q9JI92	Drug Rx vs Control	-0.344266	0.130913	-2.62974	3	0.0783429	0.180164	NA	0	0
P0C219	Drug Rx vs Control	1.3911	0.414542	3.35574	2	0.0784893	0.180197	NA	0.222222	0.111111
P49816	Drug Rx vs Control	0.642366	0.244555	2.62667	3	0.0785494	0.180197	NA	0.188406	0.188406
O70489	Drug Rx vs Control	-0.47602	0.181231	-2.62659	3	0.0785547	0.180197	NA	0	0
Q8CGU6	Drug Rx vs Control	-0.416344	0.158608	-2.62498	3	0.0786635	0.180197	NA	0.00775194	0.00775194
Q5RKH6	Drug Rx vs Control	-0.6691	0.254901	-2.62494	3	0.0786663	0.180197	NA	0.0501792	0.0501792
Q9Z1A5	Drug Rx vs Control	0.660131	0.251578	2.62396	3	0.0787329	0.180208	NA	0.0606061	0.0606061
Q6SA80	Drug Rx vs Control	1.02514	0.391092	2.62124	3	0.0789173	0.180488	NA	0.222222	0.111111
O88763	Drug Rx vs Control	0.446721	0.170492	2.62019	3	0.0789883	0.180509	NA	0.0493827	0.0493827
D4AB66	Drug Rx vs Control	0.862824	0.33001	2.61454	3	0.079374	0.181249	NA	0.34188	0.34188
Q920P6	Drug Rx vs Control	-0.481205	0.184259	-2.61156	3	0.0795776	0.181465	NA	0	0
D3ZWJ9	Drug Rx vs Control	0.308459	0.118123	2.61134	3	0.0795932	0.181465	NA	0.0952381	0.0952381
P26453	Drug Rx vs Control	-0.375426	0.144146	-2.60449	3	0.0800645	0.18194	NA	0.0392157	0.0392157
Q5HZE4	Drug Rx vs Control	-0.291809	0.112041	-2.60449	3	0.0800649	0.18194	NA	0.0617284	0.0617284
Q9JJ22	Drug Rx vs Control	-0.531309	0.204051	-2.60381	3	0.0801119	0.18194	NA	0.0259259	0.0259259
Q6Q0N3	Drug Rx vs Control	-1.04182	0.400531	-2.60109	3	0.0803001	0.18194	NA	0.0444444	0.0444444
Q6P6V6	Drug Rx vs Control	-1.10229	0.423915	-2.60026	3	0.0803575	0.18194	NA	0.0555556	0.0555556
A0A8I5ZNK2	Drug Rx vs Control	0.917058	0.352708	2.60005	3	0.0803725	0.18194	NA	0.177778	0.177778
Q5RJQ4	Drug Rx vs Control	0.645429	0.24824	2.60002	3	0.0803744	0.18194	NA	0.111111	0.111111
P68101	Drug Rx vs Control	0.375241	0.144357	2.5994	3	0.0804173	0.18194	NA	0.00888889	0.00888889
Q65Z14	Drug Rx vs Control	-0.953901	0.366971	-2.59939	3	0.0804183	0.18194	NA	0.166667	0.166667
Q9Z2L0	Drug Rx vs Control	-0.939647	0.361524	-2.59912	3	0.0804367	0.18194	NA	0.0222222	0.0222222
P17431	Drug Rx vs Control	1.94773	0.588769	3.30815	2	0.0804967	0.18194	NA	0.222222	0.111111
Q6MG08	Drug Rx vs Control	0.671501	0.258642	2.59626	3	0.080636	0.18194	NA	0.146825	0.146825
P62853	Drug Rx vs Control	-0.400626	0.154353	-2.59553	3	0.0806872	0.18194	NA	0	0
P20650	Drug Rx vs Control	0.310598	0.119671	2.59543	3	0.0806941	0.18194	NA	0.0707071	0.0707071
P61589	Drug Rx vs Control	0.415177	0.16005	2.59405	3	0.0807903	0.18194	NA	0.0457516	0.0457516
P22734	Drug Rx vs Control	-0.325562	0.125579	-2.59248	3	0.0809005	0.18194	NA	0	0
P62909	Drug Rx vs Control	-0.318067	0.122706	-2.5921	3	0.080927	0.18194	NA	0.0243056	0.0243056
Q9EPX0	Drug Rx vs Control	0.804979	0.310635	2.5914	3	0.0809762	0.18194	NA	0	0
Q5I0M2	Drug Rx vs Control	-2.09048	0.806959	-2.59056	3	0.0810346	0.18194	NA	0.25	0.25
G3V7P1	Drug Rx vs Control	0.300897	0.11616	2.59035	3	0.0810492	0.18194	NA	0	0
Q6NX65	Drug Rx vs Control	0.457194	0.176692	2.58751	3	0.0812488	0.182247	NA	0	0
P28572	Drug Rx vs Control	2.76501	0.355478	7.77829	1	0.0813992	0.182444	NA	0.259259	0.037037
Q62931	Drug Rx vs Control	-0.746313	0.289234	-2.58031	3	0.0817575	0.183087	NA	0	0
Q9JII3	Drug Rx vs Control	-0.28655	0.111098	-2.57925	3	0.081833	0.183087	NA	0.0416667	0.0416667
Q27W01	Drug Rx vs Control	-0.610666	0.236814	-2.57867	3	0.0818742	0.183087	NA	0	0
Q9Z1N4	Drug Rx vs Control	0.221703	0.086041	2.57671	3	0.0820134	0.183257	NA	0.0185185	0.0185185
Q4G078	Drug Rx vs Control	-2.02543	0.787409	-2.57228	3	0.0823299	0.183824	NA	0.037037	0.037037
Q9Z1I6	Drug Rx vs Control	0.734215	0.285674	2.57012	3	0.0824846	0.183977	NA	0.0472222	0.0472222
P20786	Drug Rx vs Control	-0.258322	0.100531	-2.56956	3	0.0825245	0.183977	NA	0.103175	0.103175
Q63767	Drug Rx vs Control	0.616539	0.240276	2.56596	3	0.0827837	0.184414	NA	0.0888889	0.0888889
P24050	Drug Rx vs Control	-0.567763	0.221492	-2.56336	3	0.0829713	0.18469	NA	0.131313	0.131313
O54921	Drug Rx vs Control	0.414067	0.161627	2.56187	3	0.0830791	0.184789	NA	0.047619	0.047619
D3ZVM4	Drug Rx vs Control	0.478307	0.186768	2.56097	3	0.0831436	0.184792	NA	0.272727	0.272727
P56571	Drug Rx vs Control	-0.268734	0.0830393	-3.23622	2	0.0836729	0.185826	NA	0.111111	0
D3ZHV2	Drug Rx vs Control	0.576222	0.225814	2.55176	3	0.0838144	0.185999	NA	0.102415	0.102415
Q4QQW8	Drug Rx vs Control	-0.568658	0.223005	-2.54998	3	0.0839442	0.186138	NA	0.128205	0.128205
P25236	Drug Rx vs Control	-0.34687	0.136072	-2.54916	3	0.0840046	0.186138	NA	0	0
P33580	Drug Rx vs Control	-0.398659	0.15652	-2.54702	3	0.0841614	0.186344	NA	0	0
P31399	Drug Rx vs Control	-1.1427	0.448803	-2.54611	3	0.0842284	0.186351	NA	0.0666667	0.0666667
C9WPN6	Drug Rx vs Control	0.274764	0.10798	2.54458	3	0.0843412	0.186358	NA	0.141975	0.141975
P62870	Drug Rx vs Control	0.255206	0.10031	2.54416	3	0.0843721	0.186358	NA	0.0555556	0.0555556
Q63617	Drug Rx vs Control	-0.530939	0.208746	-2.54346	3	0.0844234	0.186358	NA	0.0267229	0.0267229
Q6P6Q2	Drug Rx vs Control	-0.625995	0.246231	-2.54231	3	0.0845085	0.186405	NA	0.197531	0.197531
P53534	Drug Rx vs Control	0.390375	0.153653	2.54062	3	0.0846337	0.186513	NA	0.0514905	0.0514905
Q6P791	Drug Rx vs Control	-0.401296	0.157996	-2.53992	3	0.0846857	0.186513	NA	0.116667	0.116667
P51639	Drug Rx vs Control	0.619297	0.243921	2.53892	3	0.0847596	0.186535	NA	0	0
Q6P799	Drug Rx vs Control	0.378745	0.149264	2.53741	3	0.0848717	0.18654	NA	0.0740741	0.0740741
Q5U203	Drug Rx vs Control	0.658586	0.259719	2.53577	3	0.0849936	0.18654	NA	0.0555556	0.0555556
Q6AYS8	Drug Rx vs Control	-0.708396	0.279694	-2.53275	3	0.0852182	0.18654	NA	0	0
Q9R0T4	Drug Rx vs Control	-0.614978	0.242877	-2.53205	3	0.0852708	0.18654	NA	0.0772947	0.0772947
Q5U2Y0	Drug Rx vs Control	0.672764	0.265702	2.53202	3	0.0852729	0.18654	NA	0	0
Q9QWM1	Drug Rx vs Control	-0.584793	0.230967	-2.53194	3	0.0852791	0.18654	NA	0	0
Q64604	Drug Rx vs Control	-0.44959	0.177571	-2.53189	3	0.0852828	0.18654	NA	0.17284	0.17284
Q5RJS8	Drug Rx vs Control	-0.692936	0.273709	-2.53165	3	0.0853004	0.18654	NA	0.0222222	0.0222222
Q62662	Drug Rx vs Control	0.423416	0.16729	2.53103	3	0.0853473	0.18654	NA	0.240741	0.240741
Q641Y5	Drug Rx vs Control	0.421921	0.166789	2.52967	3	0.0854491	0.18654	NA	0.0296296	0.0296296
O08816	Drug Rx vs Control	0.876122	0.346395	2.52926	3	0.0854797	0.18654	NA	0.0769231	0.0769231
Q62812	Drug Rx vs Control	0.449191	0.177644	2.5286	3	0.0855293	0.18654	NA	0.0333333	0.0333333
P48721	Drug Rx vs Control	-0.575196	0.227761	-2.52543	3	0.0857668	0.186918	NA	0.116667	0.116667
Q63644	Drug Rx vs Control	0.525339	0.208102	2.52444	3	0.0858417	0.186941	NA	0.101449	0.101449
Q80U96	Drug Rx vs Control	0.532206	0.211129	2.52076	3	0.0861192	0.187406	NA	0.104444	0.104444
P36506	Drug Rx vs Control	0.500086	0.19852	2.51907	3	0.0862474	0.187545	NA	0	0
Q9WTZ3	Drug Rx vs Control	-1.14696	0.456132	-2.51454	3	0.0865911	0.188108	NA	0.161616	0.161616
O88761	Drug Rx vs Control	0.529636	0.210678	2.51396	3	0.0866354	0.188108	NA	0.25641	0.25641
P11505	Drug Rx vs Control	0.404189	0.160956	2.51117	3	0.0868481	0.188429	NA	0.021164	0.021164
Q68A21	Drug Rx vs Control	0.956851	0.381338	2.50919	3	0.0869992	0.188617	NA	0.255556	0.255556
Q5XIA8	Drug Rx vs Control	-1.00794	0.401913	-2.50787	3	0.087101	0.188667	NA	0.015873	0.015873
Q9JM53	Drug Rx vs Control	-1.35955	0.542258	-2.5072	3	0.0871517	0.188667	NA	0.130268	0.130268
Q99MY2	Drug Rx vs Control	0.236482	0.0748744	3.15839	2	0.0873165	0.188883	NA	0.111111	0
O35821	Drug Rx vs Control	-0.248555	0.0994611	-2.49902	3	0.0877824	0.189701	NA	0.133333	0.133333
Q5HZV9	Drug Rx vs Control	0.244609	0.0979034	2.49848	3	0.0878245	0.189701	NA	0.037037	0.037037
Q5M887	Drug Rx vs Control	0.504312	0.202005	2.49653	3	0.0879756	0.189792	NA	0	0
O35828	Drug Rx vs Control	-0.249929	0.100122	-2.49625	3	0.0879969	0.189792	NA	0.0793651	0.0793651
P51886	Drug Rx vs Control	-0.856556	0.343404	-2.49431	3	0.0881482	0.189978	NA	0	0
P24483	Drug Rx vs Control	-0.35659	0.143319	-2.48809	3	0.0886337	0.190883	NA	0	0
P97526	Drug Rx vs Control	0.636049	0.255726	2.48722	3	0.0887015	0.190888	NA	0.0694444	0.0694444
P20291	Drug Rx vs Control	-1.58319	0.63678	-2.48624	3	0.0887783	0.190913	NA	0.111111	0.111111
Q6IE70	Drug Rx vs Control	0.40518	0.163044	2.4851	3	0.088868	0.190965	NA	0.20202	0.20202
P05696	Drug Rx vs Control	1.2386	0.499025	2.48204	3	0.0891086	0.191341	NA	0.111111	0.111111
O08589	Drug Rx vs Control	-0.748631	0.301856	-2.48009	3	0.0892628	0.191531	NA	0	0
Q8VI02	Drug Rx vs Control	0.633836	0.255728	2.47856	3	0.0893839	0.19165	NA	0.037037	0.037037
Q6AXQ4	Drug Rx vs Control	0.752937	0.304401	2.4735	3	0.0897852	0.192369	NA	0.17284	0.17284
Q5U301	Drug Rx vs Control	0.554503	0.224253	2.47267	3	0.0898516	0.19237	NA	0.0555556	0.0555556
Q5M7A4	Drug Rx vs Control	0.35781	0.144784	2.47133	3	0.0899582	0.192456	NA	0	0
P02680	Drug Rx vs Control	0.251742	0.101974	2.46869	3	0.0901689	0.192766	NA	0.0133333	0.0133333
P10959	Drug Rx vs Control	-0.432221	0.175148	-2.46774	3	0.0902452	0.192784	NA	0	0
Q6Y290	Drug Rx vs Control	-2.00666	0.813422	-2.46693	3	0.0903097	0.192784	NA	0.12963	0.12963
Q8CFM6	Drug Rx vs Control	-5.5296	1.78655	-3.09513	2	0.0904475	0.192937	NA	0.511111	0.177778
Q6AYI5	Drug Rx vs Control	0.485766	0.197138	2.46409	3	0.0905379	0.192976	NA	0.0940171	0.0940171
P01346	Drug Rx vs Control	-0.759463	0.308398	-2.46261	3	0.0906572	0.192976	NA	0.135802	0.135802
Q920H8	Drug Rx vs Control	-1.42071	0.576933	-2.46252	3	0.0906642	0.192976	NA	0.3125	0.3125
Q5RJM1	Drug Rx vs Control	-0.583252	0.237022	-2.46075	3	0.0908072	0.193116	NA	0	0
P16036	Drug Rx vs Control	-1.00155	0.407241	-2.45935	3	0.09092	0.193116	NA	0	0
Q6TLK4	Drug Rx vs Control	0.435355	0.177028	2.45924	3	0.0909289	0.193116	NA	0.0925926	0.0925926
Q07008	Drug Rx vs Control	0.823057	0.336043	2.44926	3	0.09174	0.194692	NA	0.144444	0.144444
Q7TP48	Drug Rx vs Control	-0.599422	0.244908	-2.44754	3	0.0918809	0.194692	NA	0.0308642	0.0308642
P19328	Drug Rx vs Control	0.435407	0.177914	2.44729	3	0.0919012	0.194692	NA	0.0185185	0.0185185
P09117	Drug Rx vs Control	0.218723	0.08939	2.44684	3	0.0919378	0.194692	NA	0.0123457	0.0123457
Q66H28	Drug Rx vs Control	0.537377	0.219742	2.4455	3	0.0920481	0.194784	NA	0.0396825	0.0396825
Q4FZY0	Drug Rx vs Control	0.752886	0.308113	2.44354	3	0.092209	0.194983	NA	0	0
P59215	Drug Rx vs Control	0.79182	0.324272	2.44184	3	0.0923488	0.195137	NA	0	0
Q5FVN0	Drug Rx vs Control	-0.657984	0.269755	-2.43919	3	0.0925668	0.195456	NA	0.0972222	0.0972222
M0R4F8	Drug Rx vs Control	0.730597	0.299752	2.43734	3	0.09272	0.195638	NA	0.185185	0.185185
Q5XIU5	Drug Rx vs Control	0.944151	0.387925	2.43385	3	0.0930098	0.196095	NA	0	0
Q9R010	Drug Rx vs Control	0.506525	0.20818	2.43311	3	0.0930711	0.196095	NA	0.0185185	0.0185185
P97710	Drug Rx vs Control	-0.512264	0.210632	-2.43203	3	0.093161	0.196126	NA	0.111111	0.111111
P12001	Drug Rx vs Control	-0.797765	0.328121	-2.43131	3	0.0932206	0.196126	NA	0.040404	0.040404
Q62638	Drug Rx vs Control	-0.536503	0.220752	-2.43034	3	0.0933018	0.196156	NA	0.1122	0.1122
Q6IFU8	Drug Rx vs Control	-0.525463	0.216375	-2.42848	3	0.0934568	0.19625	NA	0.0218254	0.0218254
Q66HR2	Drug Rx vs Control	0.423428	0.17438	2.42819	3	0.093481	0.19625	NA	0.0555556	0.0555556
P12843	Drug Rx vs Control	-1.5875	0.523197	-3.03423	2	0.0936152	0.196326	NA	0.246914	0.135802
P63219	Drug Rx vs Control	-0.325167	0.134026	-2.42615	3	0.0936523	0.196326	NA	0	0
Q62762;Q62763	Drug Rx vs Control	0.324531	0.133919	2.42334	3	0.0938876	0.196678	NA	0.0793651	0.0793651
Q499U8	Drug Rx vs Control	1.26482	0.417786	3.02742	2	0.0939793	0.196688	NA	0.148148	0.037037
Q6P6R2	Drug Rx vs Control	-0.637462	0.263249	-2.42152	3	0.0940411	0.196688	NA	0	0
O35814	Drug Rx vs Control	0.389462	0.160876	2.42088	3	0.0940944	0.196688	NA	0.0683761	0.0683761
P24368	Drug Rx vs Control	-0.412516	0.17063	-2.41761	3	0.0943712	0.197125	NA	0	0
Q4QQT4	Drug Rx vs Control	0.701414	0.290666	2.41312	3	0.094751	0.197777	NA	0.146199	0.146199
P61794	Drug Rx vs Control	0.773417	0.320714	2.41154	3	0.0948854	0.1978	NA	0.163399	0.163399
Q64244	Drug Rx vs Control	-0.798411	0.265217	-3.01041	2	0.0948978	0.1978	NA	0.138889	0.0277778
P83888	Drug Rx vs Control	0.494396	0.205471	2.40616	3	0.0953451	0.198511	NA	0.0915033	0.0915033
P48500	Drug Rx vs Control	-0.149065	0.0619602	-2.40581	3	0.095375	0.198511	NA	0	0
P49432	Drug Rx vs Control	-0.484345	0.201518	-2.40348	3	0.095575	0.198785	NA	0.0864198	0.0864198
P51556	Drug Rx vs Control	0.513733	0.214005	2.40057	3	0.0958254	0.198952	NA	0	0
Q63470	Drug Rx vs Control	1.45294	0.485578	2.9922	2	0.0958952	0.198952	NA	0.148148	0.037037
Q9R080	Drug Rx vs Control	1.19699	0.498818	2.39965	3	0.0959042	0.198952	NA	0.131944	0.131944
Q62920	Drug Rx vs Control	0.910466	0.37946	2.39938	3	0.0959284	0.198952	NA	0.25	0.25
Q9ESN0	Drug Rx vs Control	0.643483	0.268472	2.39683	3	0.0961482	0.199267	NA	0.0698925	0.0698925
Q568Z0	Drug Rx vs Control	0.781363	0.119496	6.53881	1	0.0966116	0.200085	NA	0.37037	0.037037
Q3ZU82	Drug Rx vs Control	-0.540063	0.22592	-2.3905	3	0.0966975	0.200121	NA	0	0
Q561S0	Drug Rx vs Control	-0.871175	0.36468	-2.38888	3	0.0968394	0.200219	NA	0.361111	0.361111
O54902	Drug Rx vs Control	-0.478399	0.160837	-2.97443	2	0.0968826	0.200219	NA	0.133333	0.0222222
O35052	Drug Rx vs Control	-0.433127	0.181445	-2.3871	3	0.0969946	0.200309	NA	0	0
P0C0A1	Drug Rx vs Control	1.04415	0.437666	2.38571	3	0.0971158	0.200417	NA	0.111111	0.111111
P0C152	Drug Rx vs Control	0.79532	0.334109	2.38042	3	0.097581	0.201235	NA	0.194444	0.194444
Q9ERH3	Drug Rx vs Control	0.483152	0.203129	2.37855	3	0.0977454	0.201432	NA	0.101852	0.101852
Q9JHL4	Drug Rx vs Control	0.701321	0.295289	2.37503	3	0.0980568	0.201931	NA	0.010101	0.010101
P70580	Drug Rx vs Control	0.564141	0.237653	2.37381	3	0.0981656	0.202012	NA	0	0
F1M386	Drug Rx vs Control	0.703035	0.296723	2.36933	3	0.0985637	0.202089	NA	0.118056	0.118056
Q9EPB1	Drug Rx vs Control	-0.982562	0.414995	-2.36764	3	0.0987142	0.202089	NA	0.0486111	0.0486111
A5HK05	Drug Rx vs Control	0.514429	0.217281	2.36757	3	0.0987208	0.202089	NA	0.111111	0.111111
B0BNF1	Drug Rx vs Control	0.54275	0.229263	2.36737	3	0.098739	0.202089	NA	0	0
Q3L7M0	Drug Rx vs Control	-0.648904	0.274168	-2.36681	3	0.0987886	0.202089	NA	0.131944	0.131944
Q64560	Drug Rx vs Control	0.259692	0.109731	2.36662	3	0.098806	0.202089	NA	0.0483092	0.0483092
P16310	Drug Rx vs Control	-0.82086	0.346962	-2.36585	3	0.0988749	0.202089	NA	0	0
Q923V8	Drug Rx vs Control	-0.584006	0.246888	-2.36547	3	0.0989089	0.202089	NA	0	0
Q9JK11	Drug Rx vs Control	0.744278	0.314693	2.36509	3	0.0989423	0.202089	NA	0.0555556	0.0555556
O70617	Drug Rx vs Control	0.616362	0.260613	2.36505	3	0.0989463	0.202089	NA	0.144444	0.144444
P62703	Drug Rx vs Control	0.321718	0.136088	2.36404	3	0.0990369	0.202089	NA	0.00555556	0.00555556
Q63488	Drug Rx vs Control	-0.618028	0.261453	-2.36382	3	0.0990565	0.202089	NA	0	0
P13596	Drug Rx vs Control	-0.698882	0.295724	-2.36329	3	0.0991042	0.202089	NA	0.185185	0.185185
Q63258	Drug Rx vs Control	0.433552	0.183902	2.35751	3	0.0996241	0.202997	NA	0.0959596	0.0959596
Q641W2	Drug Rx vs Control	-0.25495	0.108189	-2.35651	3	0.0997146	0.202997	NA	0	0
Q64620	Drug Rx vs Control	1.04093	0.442041	2.35482	3	0.099868	0.202997	NA	0	0
Q9R0S5	Drug Rx vs Control	0.798419	0.339096	2.35455	3	0.0998925	0.202997	NA	0	0
O88775	Drug Rx vs Control	0.446805	0.189767	2.3545	3	0.0998972	0.202997	NA	0.0860215	0.0860215
Q810U0	Drug Rx vs Control	0.316188	0.134363	2.35323	3	0.100012	0.203088	NA	0	0
Q5PPJ9	Drug Rx vs Control	1.15795	0.492272	2.35225	3	0.100101	0.203128	NA	0.0444444	0.0444444
P0C6B1	Drug Rx vs Control	-1.35244	0.575421	-2.35034	3	0.100275	0.203266	NA	0.0555556	0.0555556
Q6IFU7	Drug Rx vs Control	-0.742039	0.315766	-2.34997	3	0.100309	0.203266	NA	0	0
Q6AYP7	Drug Rx vs Control	0.571752	0.196611	2.90803	2	0.100704	0.203925	NA	0.111111	0
A0A0G2JTR4	Drug Rx vs Control	0.546349	0.233098	2.34386	3	0.100867	0.203941	NA	0.222222	0.222222
Q6AYD2	Drug Rx vs Control	-0.31978	0.136502	-2.34267	3	0.100976	0.203941	NA	0.037037	0.037037
O35346	Drug Rx vs Control	0.540775	0.230878	2.34226	3	0.101014	0.203941	NA	0.15942	0.15942
Q9Z0T0	Drug Rx vs Control	0.921362	0.317407	2.90278	2	0.101015	0.203941	NA	0.355556	0.244444
O54735	Drug Rx vs Control	1.12585	0.480791	2.34167	3	0.101068	0.203941	NA	0	0
O88794	Drug Rx vs Control	0.448128	0.191446	2.34075	3	0.101153	0.203941	NA	0.0606061	0.0606061
Q6EV70	Drug Rx vs Control	-0.535665	0.228895	-2.34022	3	0.101201	0.203941	NA	0.0902778	0.0902778
Q80VJ4	Drug Rx vs Control	0.571486	0.244487	2.33749	3	0.101454	0.204309	NA	0.185185	0.185185
P48284	Drug Rx vs Control	0.347731	0.148956	2.33445	3	0.101734	0.204652	NA	0	0
P18420	Drug Rx vs Control	0.781411	0.334777	2.33412	3	0.101765	0.204652	NA	0	0
P40329	Drug Rx vs Control	0.320517	0.137656	2.32839	3	0.102298	0.205582	NA	0.0361757	0.0361757
Q5I0H9	Drug Rx vs Control	-0.494224	0.212488	-2.3259	3	0.102531	0.205909	NA	0	0
P34207	Drug Rx vs Control	-0.658724	0.283381	-2.32452	3	0.10266	0.205959	NA	0.042735	0.042735
Q9R037	Drug Rx vs Control	0.50209	0.216052	2.32393	3	0.102715	0.205959	NA	0.101852	0.101852
Q8VH49	Drug Rx vs Control	-1.30964	0.455742	-2.87363	2	0.102768	0.205959	NA	0.111111	0
Q66H76	Drug Rx vs Control	0.540997	0.232972	2.32215	3	0.102882	0.206046	NA	0	0
O54715	Drug Rx vs Control	-0.531835	0.229209	-2.32031	3	0.103055	0.206228	NA	0.166667	0.166667
Q9JHZ9	Drug Rx vs Control	-0.673087	0.290241	-2.31906	3	0.103173	0.206228	NA	0.197531	0.197531
Q562C6	Drug Rx vs Control	0.446718	0.192668	2.31859	3	0.103217	0.206228	NA	0	0
Q9EQT5	Drug Rx vs Control	-0.36497	0.157438	-2.31818	3	0.103255	0.206228	NA	0.0388889	0.0388889
P06687	Drug Rx vs Control	0.349434	0.150865	2.31621	3	0.103442	0.206459	NA	0	0
P55016	Drug Rx vs Control	-0.489045	0.211375	-2.31364	3	0.103685	0.206679	NA	0	0
P97829	Drug Rx vs Control	-1.41379	0.611213	-2.31309	3	0.103737	0.206679	NA	0.0740741	0.0740741
Q8R5M4	Drug Rx vs Control	0.511503	0.221162	2.3128	3	0.103765	0.206679	NA	0.138889	0.138889
Q642B3	Drug Rx vs Control	-0.794935	0.3442	-2.30951	3	0.104077	0.207065	NA	0.0740741	0.0740741
Q5XHY5	Drug Rx vs Control	-0.169835	0.0735567	-2.3089	3	0.104136	0.207065	NA	0.0823045	0.0823045
D3ZFW5	Drug Rx vs Control	-1.16136	0.503074	-2.30853	3	0.104171	0.207065	NA	0.296296	0.185185
Q75Q39	Drug Rx vs Control	-1.14894	0.498325	-2.30561	3	0.10445	0.207478	NA	0.148148	0.148148
Q76LT8	Drug Rx vs Control	-0.562806	0.198622	-2.83356	2	0.105249	0.208806	NA	0.111111	0
P18886	Drug Rx vs Control	-0.613763	0.267183	-2.29716	3	0.105262	0.208806	NA	0.0873016	0.0873016
Q5XI81	Drug Rx vs Control	0.375559	0.163656	2.2948	3	0.10549	0.209116	NA	0.160494	0.160494
O35165	Drug Rx vs Control	-0.353994	0.154416	-2.29246	3	0.105717	0.209274	NA	0.222222	0.222222
Q63713	Drug Rx vs Control	0.701494	0.306051	2.29208	3	0.105754	0.209274	NA	0.0148148	0.0148148
P21775	Drug Rx vs Control	-0.681613	0.241273	-2.82508	2	0.105785	0.209274	NA	0.111111	0
P47820	Drug Rx vs Control	0.58137	0.253826	2.29043	3	0.105914	0.209387	NA	0.189542	0.189542
P11915	Drug Rx vs Control	-0.484503	0.211841	-2.28711	3	0.106239	0.209886	NA	0	0
Q64610	Drug Rx vs Control	-0.800704	0.284886	-2.81061	2	0.106708	0.210671	NA	0.111111	0
Q2M2R8	Drug Rx vs Control	0.383676	0.168245	2.28046	3	0.10689	0.210743	NA	0.00854701	0.00854701
D3ZVB0	Drug Rx vs Control	0.78015	0.342355	2.27877	3	0.107056	0.210743	NA	0.208333	0.208333
P16612	Drug Rx vs Control	-0.44878	0.196973	-2.27839	3	0.107094	0.210743	NA	0.0740741	0.0740741
Q03555	Drug Rx vs Control	0.561886	0.246745	2.27719	3	0.107212	0.210743	NA	0	0
Q8CF97	Drug Rx vs Control	-0.340903	0.149711	-2.27707	3	0.107224	0.210743	NA	0	0
O35763	Drug Rx vs Control	-0.303275	0.133208	-2.2767	3	0.10726	0.210743	NA	0.0588235	0.0588235
Q02253	Drug Rx vs Control	-0.735803	0.323372	-2.27541	3	0.107388	0.210743	NA	0.020202	0.020202
P25286	Drug Rx vs Control	-0.40779	0.179223	-2.27533	3	0.107396	0.210743	NA	0.0685579	0.0685579
O08722	Drug Rx vs Control	0.994728	0.437304	2.27468	3	0.10746	0.210743	NA	0.180556	0.180556
Q499U2	Drug Rx vs Control	1.22662	0.539264	2.27461	3	0.107467	0.210743	NA	0.344444	0.344444
Q6AXQ0	Drug Rx vs Control	0.667069	0.238476	2.79721	2	0.107573	0.210809	NA	0.462963	0.351852
Q9QY78	Drug Rx vs Control	1.35172	0.594842	2.27239	3	0.107687	0.210891	NA	0.138889	0.138889
Q6P6V1	Drug Rx vs Control	-0.644908	0.283924	-2.27141	3	0.107785	0.21094	NA	0.151515	0.151515
Q5XIE1	Drug Rx vs Control	-0.72435	0.319274	-2.26874	3	0.108051	0.211239	NA	0.203704	0.203704
Q5XI32	Drug Rx vs Control	0.211922	0.0934228	2.26842	3	0.108083	0.211239	NA	0.0555556	0.0555556
Q66H44	Drug Rx vs Control	-1.69929	0.292143	-5.81665	1	0.108388	0.211695	NA	0.333333	0.111111
Q4L1J4	Drug Rx vs Control	0.222737	0.0984363	2.26275	3	0.10865	0.212063	NA	0	0
Q68FV8	Drug Rx vs Control	1.15285	0.50975	2.2616	3	0.108765	0.212146	NA	0	0
Q5U2S1	Drug Rx vs Control	-0.451061	0.19975	-2.25812	3	0.109115	0.212469	NA	0	0
Q5PQN6	Drug Rx vs Control	0.571192	0.252975	2.2579	3	0.109138	0.212469	NA	0	0
Q2PQA9	Drug Rx vs Control	0.491129	0.217527	2.25779	3	0.109149	0.212469	NA	0.142119	0.142119
P61203	Drug Rx vs Control	0.753946	0.334182	2.2561	3	0.10932	0.212659	NA	0.118519	0.118519
Q9R006	Drug Rx vs Control	-0.716167	0.31756	-2.25522	3	0.109408	0.21269	NA	0.111111	0.111111
Q63088	Drug Rx vs Control	0.393871	0.174756	2.25384	3	0.109548	0.212741	NA	0.034188	0.034188
D4ABB8	Drug Rx vs Control	-0.32238	0.143142	-2.25217	3	0.109717	0.212741	NA	0.0873016	0.0873016
Q6AXS5	Drug Rx vs Control	-0.67449	0.299495	-2.25209	3	0.109725	0.212741	NA	0.148148	0.148148
D3ZS74	Drug Rx vs Control	-1.15594	0.513445	-2.25134	3	0.109802	0.212741	NA	0.0555556	0.0555556
P50475	Drug Rx vs Control	0.115274	0.0512348	2.24992	3	0.109946	0.212741	NA	0.0656566	0.0656566
Q8K5B3	Drug Rx vs Control	-0.426116	0.189481	-2.24885	3	0.110055	0.212741	NA	0	0
P68255	Drug Rx vs Control	0.520568	0.231507	2.24861	3	0.11008	0.212741	NA	0.037037	0.037037
Q8CIY2	Drug Rx vs Control	-0.731246	0.325382	-2.24735	3	0.110209	0.212741	NA	0.222222	0.222222
Q8VIJ5	Drug Rx vs Control	0.513029	0.228286	2.24731	3	0.110212	0.212741	NA	0.314815	0.314815
B5D5N9	Drug Rx vs Control	-0.520029	0.231418	-2.24714	3	0.11023	0.212741	NA	0.037037	0.037037
P17955	Drug Rx vs Control	0.824024	0.366817	2.24642	3	0.110304	0.212741	NA	0.148148	0.148148
Q6AY64	Drug Rx vs Control	-0.289599	0.128956	-2.24571	3	0.110375	0.212741	NA	0.015873	0.015873
P70618	Drug Rx vs Control	0.462267	0.205853	2.24562	3	0.110385	0.212741	NA	0	0
B2RYM5	Drug Rx vs Control	0.265073	0.118076	2.24493	3	0.110456	0.212741	NA	0.111111	0.111111
Q05695	Drug Rx vs Control	1.60697	0.584045	2.75145	2	0.110604	0.212886	NA	0.111111	0
Q4FZV2	Drug Rx vs Control	1.34916	0.602597	2.23891	3	0.111074	0.213561	NA	0	0
Q9QYE7	Drug Rx vs Control	-0.547521	0.244577	-2.23864	3	0.111102	0.213561	NA	0.252525	0.252525
Q99N01	Drug Rx vs Control	1.2691	0.567457	2.23647	3	0.111325	0.213709	NA	0.190476	0.190476
P20673	Drug Rx vs Control	0.618451	0.276539	2.2364	3	0.111333	0.213709	NA	0.0769231	0.0769231
Q9WVK7	Drug Rx vs Control	-1.09411	0.489364	-2.23577	3	0.111398	0.213709	NA	0.111111	0.111111
P83883	Drug Rx vs Control	-1.5963	0.58316	-2.73733	2	0.111564	0.213886	NA	0.148148	0.037037
Q5FVQ0	Drug Rx vs Control	-1.5226	0.557521	-2.73102	2	0.111997	0.214478	NA	0.277778	0.0555556
Q5XIC2	Drug Rx vs Control	-1.73842	0.30909	-5.62431	1	0.11202	0.214478	NA	0.333333	0.111111
Q99N27	Drug Rx vs Control	0.367611	0.165051	2.22725	3	0.112283	0.214841	NA	0.0505051	0.0505051
Q4V8I4	Drug Rx vs Control	-0.725097	0.129522	-5.59827	1	0.11253	0.215056	NA	0.259259	0.037037
P0C548	Drug Rx vs Control	0.394671	0.177399	2.22476	3	0.112543	0.215056	NA	0	0
Q62753	Drug Rx vs Control	0.276806	0.124566	2.22215	3	0.112817	0.215304	NA	0.0419753	0.0419753
Q66HD3	Drug Rx vs Control	-0.409499	0.184283	-2.22212	3	0.11282	0.215304	NA	0.111111	0.111111
Q3ZAV8	Drug Rx vs Control	0.468224	0.21107	2.21834	3	0.113219	0.215922	NA	0	0
P21575	Drug Rx vs Control	0.868388	0.39225	2.21386	3	0.113691	0.216682	NA	0.111111	0
Q5XI53	Drug Rx vs Control	1.91214	0.345943	5.52733	1	0.113944	0.217022	NA	0.222222	0
Q5XIN6	Drug Rx vs Control	-0.51845	0.234584	-2.21008	3	0.114093	0.217164	NA	0.0952381	0.0952381
P50116	Drug Rx vs Control	0.225946	0.102416	2.20616	3	0.114512	0.217818	NA	0.0185185	0.0185185
P12938	Drug Rx vs Control	-1.34614	0.500363	-2.69032	2	0.114846	0.218235	NA	0.527778	0.194444
Q9WTV5	Drug Rx vs Control	0.637406	0.289373	2.20271	3	0.11488	0.218235	NA	0.222222	0.222222
Q08163	Drug Rx vs Control	1.17619	0.534411	2.2009	3	0.115075	0.218463	NA	0.030303	0.030303
P62718	Drug Rx vs Control	-0.938766	0.426676	-2.20018	3	0.115152	0.218467	NA	0	0
Q5U1Y0	Drug Rx vs Control	-0.738677	0.336311	-2.19641	3	0.115559	0.219097	NA	0	0
D4AD37	Drug Rx vs Control	-0.514636	0.235027	-2.18969	3	0.116288	0.220336	NA	0.0416667	0.0416667
Q64428	Drug Rx vs Control	-0.629859	0.28777	-2.18876	3	0.116389	0.220384	NA	0.169591	0.169591
P08503	Drug Rx vs Control	-0.33925	0.155311	-2.18432	3	0.116874	0.221159	NA	0.125	0.125
Q4QQW4	Drug Rx vs Control	-0.958967	0.439254	-2.18317	3	0.117	0.221254	NA	0.148148	0.148148
P97524	Drug Rx vs Control	-1.99876	0.751615	-2.65929	2	0.117086	0.221272	NA	0.407407	0.0740741
Q62885	Drug Rx vs Control	0.834129	0.382488	2.1808	3	0.117261	0.22146	NA	0.157407	0.157407
P62828	Drug Rx vs Control	0.412772	0.189458	2.1787	3	0.117492	0.221752	NA	0	0
Q68FX9	Drug Rx vs Control	-0.804516	0.369507	-2.17727	3	0.11765	0.221906	NA	0.0833333	0.0833333
Q66H68	Drug Rx vs Control	1.05486	0.485083	2.1746	3	0.117946	0.222321	NA	0.2	0.2
P08483	Drug Rx vs Control	0.641654	0.295884	2.1686	3	0.118612	0.223255	NA	0.0740741	0.0740741
Q6AXQ5	Drug Rx vs Control	0.434804	0.20056	2.16795	3	0.118684	0.223255	NA	0.0617284	0.0617284
Q924S5	Drug Rx vs Control	-0.594715	0.274516	-2.16641	3	0.118856	0.223255	NA	0.0555556	0.0555556
Q6AYF4	Drug Rx vs Control	-0.990337	0.457133	-2.16641	3	0.118857	0.223255	NA	0.111111	0.111111
Q0H8B9	Drug Rx vs Control	-0.51831	0.239276	-2.16616	3	0.118885	0.223255	NA	0	0
O08874	Drug Rx vs Control	0.775407	0.357988	2.16601	3	0.118901	0.223255	NA	0.122807	0.122807
D3ZZX1	Drug Rx vs Control	0.208791	0.0964846	2.16399	3	0.119128	0.223537	NA	0	0
P63086	Drug Rx vs Control	0.256924	0.118826	2.16219	3	0.11933	0.223772	NA	0	0
P0C5J9	Drug Rx vs Control	-1.69017	0.644779	-2.62132	2	0.119912	0.22472	NA	0.259259	0.037037
Q8K3K4	Drug Rx vs Control	-0.232169	0.10778	-2.1541	3	0.120242	0.225174	NA	0.2	0.2
Q64122	Drug Rx vs Control	-0.174237	0.0809084	-2.15351	3	0.120309	0.225174	NA	0	0
Q63768	Drug Rx vs Control	0.541635	0.251974	2.14957	3	0.120757	0.225867	NA	0	0
Q64350	Drug Rx vs Control	0.441622	0.205678	2.14715	3	0.121033	0.226239	NA	0.0634921	0.0634921
Q99PW3	Drug Rx vs Control	-1.10638	0.515679	-2.14547	3	0.121225	0.226452	NA	0.259259	0.259259
Q6PDW6	Drug Rx vs Control	-1.3355	0.623243	-2.14282	3	0.121529	0.226875	NA	0	0
Q5XI73	Drug Rx vs Control	0.674461	0.315647	2.13676	3	0.122227	0.227852	NA	0.157407	0.157407
O35433	Drug Rx vs Control	0.288909	0.135233	2.13638	3	0.122271	0.227852	NA	0.037037	0.037037
P19234	Drug Rx vs Control	-1.18505	0.457571	-2.58988	2	0.122325	0.227852	NA	0.259259	0.148148
P23606	Drug Rx vs Control	0.692684	0.324356	2.13557	3	0.122365	0.227852	NA	0.0833333	0.0833333
Q6AYA5	Drug Rx vs Control	-0.688802	0.266355	-2.58603	2	0.122626	0.228192	NA	0.111111	0
Q5M868	Drug Rx vs Control	-0.42946	0.201618	-2.13007	3	0.123003	0.228748	NA	0.0753968	0.0753968
P60123	Drug Rx vs Control	0.455727	0.214454	2.12505	3	0.123589	0.229691	NA	0.0598291	0.0598291
P28073	Drug Rx vs Control	0.352859	0.166433	2.12013	3	0.124168	0.230466	NA	0	0
Q6AXX6	Drug Rx vs Control	-0.689406	0.325254	-2.11959	3	0.12423	0.230466	NA	0.0769231	0.0769231
Q9R0I8	Drug Rx vs Control	0.409048	0.192994	2.11949	3	0.124243	0.230466	NA	0	0
P62744	Drug Rx vs Control	-0.119634	0.0565151	-2.11684	3	0.124555	0.230898	NA	0.0261438	0.0261438
Q4V8B2	Drug Rx vs Control	0.438697	0.207729	2.11187	3	0.125144	0.231842	NA	0.0777778	0.0777778
O35509	Drug Rx vs Control	0.177571	0.0841189	2.11096	3	0.125253	0.231897	NA	0.00555556	0.00555556
P05369	Drug Rx vs Control	-0.65328	0.309918	-2.10792	3	0.125616	0.232112	NA	0	0
Q6P5P5	Drug Rx vs Control	-0.787665	0.373671	-2.10791	3	0.125616	0.232112	NA	0.0490196	0.0490196
P14630	Drug Rx vs Control	-0.64385	0.305465	-2.10777	3	0.125634	0.232112	NA	0.037037	0.037037
Q5XIR9	Drug Rx vs Control	0.494879	0.234858	2.10714	3	0.125709	0.232112	NA	0	0
Q4KLL4	Drug Rx vs Control	-0.427435	0.203012	-2.10547	3	0.125908	0.232112	NA	0.00277778	0.00277778
Q64550	Drug Rx vs Control	-1.01668	0.482909	-2.10533	3	0.125924	0.232112	NA	0	0
O54924	Drug Rx vs Control	0.663752	0.315274	2.10532	3	0.125926	0.232112	NA	0.0808081	0.0808081
P62890	Drug Rx vs Control	-0.7151	0.339784	-2.10457	3	0.126016	0.232131	NA	0.0666667	0.0666667
Q5BJY9	Drug Rx vs Control	0.699421	0.332818	2.10151	3	0.126383	0.232588	NA	0.026455	0.026455
Q63598	Drug Rx vs Control	0.495766	0.235947	2.10117	3	0.126424	0.232588	NA	0.0238095	0.0238095
P07953	Drug Rx vs Control	1.34067	0.638703	2.09905	3	0.12668	0.232912	NA	0.222222	0.222222
Q3B7D1	Drug Rx vs Control	0.259384	0.123622	2.09821	3	0.126781	0.232951	NA	0	0
Q4V897	Drug Rx vs Control	-0.729529	0.347807	-2.09751	3	0.126866	0.23296	NA	0.0902778	0.0902778
P55314	Drug Rx vs Control	0.154286	0.0736704	2.09427	3	0.127258	0.233532	NA	0.137255	0.137255
Q9Z1Z9	Drug Rx vs Control	0.508674	0.243451	2.08943	3	0.127846	0.234421	NA	0.20202	0.20202
Q66HC3	Drug Rx vs Control	0.527702	0.252613	2.08897	3	0.127902	0.234421	NA	0.111111	0.111111
P61943	Drug Rx vs Control	0.459432	0.220042	2.08793	3	0.12803	0.234507	NA	0.0462963	0.0462963
Q76LD0	Drug Rx vs Control	-0.812421	0.389652	-2.08499	3	0.128389	0.234894	NA	0	0
P49186	Drug Rx vs Control	0.270097	0.12955	2.08488	3	0.128402	0.234894	NA	0	0
P17246	Drug Rx vs Control	-0.555697	0.266868	-2.08229	3	0.128721	0.235329	NA	0.0888889	0.0888889
B2RZ27	Drug Rx vs Control	-0.121307	0.0583014	-2.0807	3	0.128917	0.235539	NA	0.0233918	0.0233918
P13635	Drug Rx vs Control	-0.29722	0.143011	-2.0783	3	0.129212	0.235932	NA	0.0434783	0.0434783
Q07014	Drug Rx vs Control	0.577534	0.278298	2.07523	3	0.129592	0.236218	NA	0.037037	0.037037
O70594	Drug Rx vs Control	-0.818951	0.394653	-2.07512	3	0.129606	0.236218	NA	0	0
Q9WVB1	Drug Rx vs Control	-0.130886	0.0630755	-2.07507	3	0.129612	0.236218	NA	0	0
B3GNI6	Drug Rx vs Control	-0.166417	0.0802706	-2.0732	3	0.129843	0.236422	NA	0.015873	0.015873
Q923U9	Drug Rx vs Control	0.459212	0.221536	2.07286	3	0.129886	0.236422	NA	0.0802469	0.0802469
G3V7L1	Drug Rx vs Control	0.692792	0.334332	2.07217	3	0.129972	0.236431	NA	0.0657277	0.0657277
O35094	Drug Rx vs Control	-0.773417	0.373596	-2.07019	3	0.130218	0.236692	NA	0.246032	0.246032
P15178	Drug Rx vs Control	0.420274	0.203059	2.06971	3	0.130278	0.236692	NA	0.031401	0.031401
O55012	Drug Rx vs Control	0.315048	0.152391	2.06736	3	0.130572	0.237078	NA	0.037037	0.037037
P36970	Drug Rx vs Control	0.349116	0.168958	2.06628	3	0.130707	0.237175	NA	0.0185185	0.0185185
Q5NDL0	Drug Rx vs Control	-0.326049	0.157882	-2.06514	3	0.13085	0.237287	NA	0.103175	0.103175
Q80WE1	Drug Rx vs Control	-0.372794	0.180577	-2.06446	3	0.130935	0.237294	NA	0.0277778	0.0277778
P70490	Drug Rx vs Control	0.363609	0.176279	2.0627	3	0.131156	0.237485	NA	0.0209644	0.0209644
Q9WVR7	Drug Rx vs Control	0.743934	0.360726	2.06233	3	0.131203	0.237485	NA	0.0392157	0.0392157
Q10984	Drug Rx vs Control	-1.06659	0.430173	-2.47944	2	0.131363	0.237627	NA	0.444444	0.333333
P04638	Drug Rx vs Control	0.970805	0.47227	2.05561	3	0.13205	0.238722	NA	0	0
Q3SWS9	Drug Rx vs Control	-1.0378	0.505334	-2.05369	3	0.132294	0.238979	NA	0	0
Q9QYP0	Drug Rx vs Control	-0.602067	0.293233	-2.0532	3	0.132356	0.238979	NA	0.12963	0.12963
P56603	Drug Rx vs Control	0.954335	0.20172	4.73099	1	0.132612	0.239292	NA	0.333333	0
F1LP90	Drug Rx vs Control	0.27438	0.133988	2.04779	3	0.133046	0.239927	NA	0.164751	0.164751
Q63507	Drug Rx vs Control	-0.364965	0.178746	-2.04181	3	0.133813	0.24116	NA	0.0123457	0.0123457
P16446	Drug Rx vs Control	-0.426467	0.208932	-2.04118	3	0.133895	0.24116	NA	0	0
P10760	Drug Rx vs Control	-0.542431	0.26621	-2.03761	3	0.134356	0.241841	NA	0.0740741	0.0740741
Q5FVL3	Drug Rx vs Control	-0.512148	0.251838	-2.03364	3	0.13487	0.242576	NA	0	0
Q5BJY6	Drug Rx vs Control	-0.855459	0.420751	-2.03317	3	0.134931	0.242576	NA	0.259259	0.259259
Q9WTS8	Drug Rx vs Control	-0.63055	0.310373	-2.03159	3	0.135137	0.242797	NA	0.0972222	0.0972222
Q9QX69	Drug Rx vs Control	-0.277368	0.136932	-2.02559	3	0.135921	0.244013	NA	0	0
F1LMZ8	Drug Rx vs Control	-0.504992	0.249363	-2.02513	3	0.135981	0.244013	NA	0.040404	0.040404
P60192	Drug Rx vs Control	0.468739	0.2318	2.02217	3	0.13637	0.244444	NA	0.0740741	0.0740741
Q08326	Drug Rx vs Control	0.363358	0.1797	2.02203	3	0.136389	0.244444	NA	0.0972222	0.0972222
P97687	Drug Rx vs Control	-0.26304	0.130153	-2.02101	3	0.136523	0.244534	NA	0	0
Q7TSX5	Drug Rx vs Control	-0.409837	0.20301	-2.01881	3	0.136814	0.244657	NA	0.047619	0.047619
Q712U5	Drug Rx vs Control	-0.140154	0.0694276	-2.01871	3	0.136827	0.244657	NA	0	0
Q62737	Drug Rx vs Control	-0.635549	0.314888	-2.01833	3	0.136877	0.244657	NA	0	0
O54922	Drug Rx vs Control	0.543715	0.269439	2.01795	3	0.136927	0.244657	NA	0.0844444	0.0844444
Q2KMM4	Drug Rx vs Control	0.494309	0.245367	2.01457	3	0.137374	0.245305	NA	0	0
P51574	Drug Rx vs Control	0.939029	0.389886	2.40847	2	0.137669	0.245682	NA	0.111111	0
Q3B8Q3	Drug Rx vs Control	1.33192	0.662228	2.01127	3	0.137813	0.245726	NA	0.166667	0.166667
Q02769	Drug Rx vs Control	0.577496	0.127158	4.54155	1	0.137975	0.245726	NA	0.37037	0.148148
P07861	Drug Rx vs Control	0.222128	0.110517	2.00989	3	0.137998	0.245726	NA	0.0471842	0.0471842
P08010	Drug Rx vs Control	-0.344423	0.171386	-2.00964	3	0.138031	0.245726	NA	0.0555556	0.0555556
Q9Z1H9	Drug Rx vs Control	0.773996	0.385373	2.00843	3	0.138193	0.245752	NA	0.037037	0.037037
Q9Z1L0	Drug Rx vs Control	0.519298	0.258621	2.00795	3	0.138257	0.245752	NA	0.0555556	0.0555556
Q9JM80	Drug Rx vs Control	0.55323	0.275562	2.00764	3	0.138299	0.245752	NA	0	0
Q06486	Drug Rx vs Control	0.829128	0.413575	2.00478	3	0.138682	0.246283	NA	0.111111	0
P36953	Drug Rx vs Control	-0.316948	0.158252	-2.00281	3	0.138948	0.246605	NA	0.0833333	0.0833333
P28573	Drug Rx vs Control	0.712612	0.29772	2.39356	2	0.139047	0.246632	NA	0.111111	0
Q66H85	Drug Rx vs Control	1.2835	0.641509	2.00075	3	0.139225	0.246797	NA	0.0740741	0.0740741
P46953	Drug Rx vs Control	-1.09509	0.547788	-1.99911	3	0.139446	0.246974	NA	0.240741	0.12963
Q497C3	Drug Rx vs Control	0.767881	0.38418	1.99875	3	0.139495	0.246974	NA	0.037037	0.037037
O55004	Drug Rx vs Control	-0.675036	0.282784	-2.38711	2	0.13965	0.247099	NA	0.133333	0.0222222
Q9EPX4	Drug Rx vs Control	0.628047	0.314626	1.99617	3	0.139844	0.247293	NA	0.203704	0.203704
Q7TPB1	Drug Rx vs Control	0.488599	0.244938	1.99479	3	0.140032	0.247474	NA	0.175627	0.175627
Q9EPI0	Drug Rx vs Control	-0.511628	0.215025	-2.37939	2	0.140375	0.247931	NA	0.111111	0
P17164	Drug Rx vs Control	-0.4199	0.211188	-1.98827	3	0.14092	0.248742	NA	0	0
Q924K2	Drug Rx vs Control	0.400324	0.20156	1.98613	3	0.141213	0.249109	NA	0.0185185	0.0185185
P61078	Drug Rx vs Control	0.372313	0.157321	2.36658	2	0.141591	0.249624	NA	0.111111	0
P70550	Drug Rx vs Control	0.339202	0.171108	1.98238	3	0.141729	0.249717	NA	0.0222222	0.0222222
O70534	Drug Rx vs Control	-1.46987	0.621864	-2.36366	2	0.14187	0.249743	NA	0.388889	0.277778
Q6AXU4	Drug Rx vs Control	0.56178	0.127348	4.41137	1	0.141915	0.249743	NA	0.444444	0.111111
P55797	Drug Rx vs Control	1.32988	0.671994	1.97901	3	0.142194	0.250067	NA	0.148148	0.148148
Q63448	Drug Rx vs Control	0.993382	0.502099	1.97846	3	0.142271	0.250067	NA	0.208333	0.208333
Q7M767	Drug Rx vs Control	0.329906	0.167005	1.97543	3	0.142691	0.250655	NA	0.031746	0.031746
Q66H99	Drug Rx vs Control	0.213508	0.108171	1.9738	3	0.142917	0.2508	NA	0	0
Q80X08	Drug Rx vs Control	-0.46206	0.234132	-1.9735	3	0.142958	0.2508	NA	0.177778	0.177778
Q5I0E9	Drug Rx vs Control	0.335455	0.170056	1.97262	3	0.143082	0.2508	NA	0	0
Q9JLH7	Drug Rx vs Control	0.699575	0.35469	1.97236	3	0.143118	0.2508	NA	0.314815	0.314815
Q2LAP6	Drug Rx vs Control	-0.324834	0.165042	-1.96819	3	0.1437	0.251668	NA	0	0
Q8VHV7	Drug Rx vs Control	0.541482	0.275534	1.96521	3	0.144118	0.25225	NA	0.0740741	0.0740741
A0A0G2K344	Drug Rx vs Control	0.739661	0.377318	1.96031	3	0.144808	0.253305	NA	0.349206	0.349206
P48004	Drug Rx vs Control	1.40487	0.32685	4.29821	1	0.145524	0.254405	NA	0.388889	0.0555556
Q6IFV4	Drug Rx vs Control	-0.602402	0.308284	-1.95405	3	0.145696	0.254554	NA	0.101449	0.101449
D3ZUI5	Drug Rx vs Control	1.0052	0.432625	2.32349	2	0.145788	0.254561	NA	0.37037	0.259259
Q925Q9	Drug Rx vs Control	0.468783	0.240387	1.95012	3	0.146257	0.255228	NA	0.0740741	0.0740741
P05708	Drug Rx vs Control	-0.27703	0.142149	-1.94888	3	0.146435	0.255308	NA	0.00634921	0.00634921
Q6RUV5	Drug Rx vs Control	0.392186	0.201268	1.94857	3	0.146478	0.255308	NA	0.020202	0.020202
Q62736	Drug Rx vs Control	0.308476	0.158358	1.94796	3	0.146566	0.255309	NA	0.0392157	0.0392157
Q3T1I9	Drug Rx vs Control	0.440291	0.226105	1.94729	3	0.146662	0.255324	NA	0.188034	0.188034
Q3MQ06	Drug Rx vs Control	0.272036	0.139873	1.94488	3	0.147009	0.255769	NA	0	0
Q9QVC8	Drug Rx vs Control	-0.351646	0.180861	-1.94428	3	0.147094	0.255769	NA	0	0
P62836;Q62636	Drug Rx vs Control	0.480648	0.247672	1.94066	3	0.147616	0.256524	NA	0.0432099	0.0432099
P09527	Drug Rx vs Control	0.0993532	0.0512692	1.93787	3	0.14802	0.256925	NA	0.046595	0.046595
P51635	Drug Rx vs Control	-0.166439	0.0859095	-1.93737	3	0.148092	0.256925	NA	0	0
Q8K1P9	Drug Rx vs Control	0.886991	0.457862	1.93724	3	0.148111	0.256925	NA	0.25	0.25
P15651	Drug Rx vs Control	-0.591339	0.305372	-1.93645	3	0.148226	0.256971	NA	0	0
Q63797	Drug Rx vs Control	0.169728	0.0876838	1.93568	3	0.148338	0.257014	NA	0.133333	0.133333
Q6RJR6	Drug Rx vs Control	0.286904	0.148619	1.93046	3	0.149099	0.258178	NA	0	0
Q9QYW3	Drug Rx vs Control	0.515143	0.267385	1.92659	3	0.149666	0.259006	NA	0.161616	0.161616
P30427	Drug Rx vs Control	0.106371	0.0552358	1.92576	3	0.149787	0.259063	NA	0.106702	0.106702
O88989	Drug Rx vs Control	0.289055	0.150187	1.92463	3	0.149955	0.259198	NA	0.0396825	0.0396825
Q5FVL2	Drug Rx vs Control	-0.39435	0.205245	-1.92136	3	0.150436	0.259704	NA	0.0701754	0.0701754
Q9JIX3	Drug Rx vs Control	-0.423497	0.220422	-1.9213	3	0.150445	0.259704	NA	0.0740741	0.0740741
P47816	Drug Rx vs Control	0.382396	0.199078	1.92083	3	0.150514	0.259704	NA	0	0
Q9WTP0	Drug Rx vs Control	0.588683	0.306683	1.91952	3	0.150709	0.259886	NA	0.0501792	0.0501792
Q811Q2	Drug Rx vs Control	0.533215	0.278402	1.91527	3	0.151339	0.260819	NA	0.125926	0.125926
P60868	Drug Rx vs Control	-0.170008	0.0888741	-1.9129	3	0.151692	0.261272	NA	0	0
Q5EGY4	Drug Rx vs Control	0.229032	0.119853	1.91095	3	0.151984	0.261498	NA	0	0
Q08415	Drug Rx vs Control	-0.857682	0.448854	-1.91083	3	0.152002	0.261498	NA	0.244444	0.244444
Q9WUC8	Drug Rx vs Control	-0.57567	0.301665	-1.90831	3	0.152379	0.261992	NA	0.0666667	0.0666667
Q07116	Drug Rx vs Control	-0.723523	0.379576	-1.90613	3	0.152706	0.262399	NA	0.05	0.05
P63102	Drug Rx vs Control	0.351991	0.18501	1.90254	3	0.153247	0.263173	NA	0	0
Q6DGG9	Drug Rx vs Control	0.373787	0.196536	1.90187	3	0.153348	0.263192	NA	0.212121	0.212121
Q505J8	Drug Rx vs Control	0.31088	0.163545	1.90089	3	0.153497	0.263293	NA	0.102564	0.102564
Q64602	Drug Rx vs Control	-0.986633	0.520849	-1.89428	3	0.154501	0.264726	NA	0.222222	0.222222
Q62847	Drug Rx vs Control	-0.456933	0.241299	-1.89363	3	0.154599	0.264726	NA	0.0925926	0.0925926
Q6VEU1	Drug Rx vs Control	0.476357	0.251563	1.89359	3	0.154605	0.264726	NA	0.0444444	0.0444444
Q75UQ2	Drug Rx vs Control	-0.33764	0.178806	-1.8883	3	0.155414	0.265956	NA	0	0
Q5RK27	Drug Rx vs Control	-0.294972	0.156317	-1.88701	3	0.155614	0.266141	NA	0.0252525	0.0252525
Q8R4A1	Drug Rx vs Control	-0.447164	0.237491	-1.88287	3	0.156251	0.267073	NA	0.0716846	0.0716846
Q4FZV0	Drug Rx vs Control	-0.737105	0.392072	-1.88002	3	0.156691	0.267649	NA	0.101852	0.101852
Q99J82	Drug Rx vs Control	0.480907	0.255868	1.87951	3	0.156771	0.267649	NA	0.037037	0.037037
Q6AYN2	Drug Rx vs Control	-0.832422	0.375683	-2.21576	2	0.157061	0.267987	NA	0.259259	0.148148
Q9R0D6	Drug Rx vs Control	-0.21063	0.112342	-1.87489	3	0.157489	0.268559	NA	0.0707071	0.0707071
Q9Z136	Drug Rx vs Control	1.09371	0.584825	1.87015	3	0.15823	0.269592	NA	0.259259	0.259259
P01946	Drug Rx vs Control	0.860936	0.460434	1.86984	3	0.158279	0.269592	NA	0.141414	0.141414
Q09325	Drug Rx vs Control	-0.251063	0.134419	-1.86776	3	0.158606	0.269978	NA	0.00505051	0.00505051
Q63433	Drug Rx vs Control	0.453533	0.242893	1.86721	3	0.158691	0.269978	NA	0.0277778	0.0277778
P62628	Drug Rx vs Control	0.383946	0.205719	1.86636	3	0.158825	0.270048	NA	0	0
Q63569	Drug Rx vs Control	0.432719	0.23213	1.86412	3	0.159178	0.27046	NA	0.138889	0.138889
A0A0G2JV04	Drug Rx vs Control	0.229192	0.12298	1.86365	3	0.159252	0.27046	NA	0.111111	0.111111
P61107	Drug Rx vs Control	0.194586	0.104463	1.86272	3	0.159399	0.270551	NA	0.0952381	0.0952381
P06760	Drug Rx vs Control	-0.309587	0.166351	-1.86105	3	0.159664	0.270843	NA	0.0622222	0.0622222
Q9Z2X5	Drug Rx vs Control	0.799602	0.429938	1.85981	3	0.159861	0.270855	NA	0.2	0.2
P26772	Drug Rx vs Control	-0.675221	0.363091	-1.85965	3	0.159886	0.270855	NA	0	0
Q62871	Drug Rx vs Control	0.730674	0.392995	1.85925	3	0.159949	0.270855	NA	0.0740741	0.0740741
P53676	Drug Rx vs Control	-1.34724	0.615558	-2.18864	2	0.160086	0.270928	NA	0.222222	0.111111
Q9ES54	Drug Rx vs Control	0.373476	0.201367	1.85471	3	0.160672	0.271481	NA	0.0493827	0.0493827
P84092	Drug Rx vs Control	0.173522	0.0935633	1.85459	3	0.16069	0.271481	NA	0.0888889	0.0888889
Q811M5	Drug Rx vs Control	0.163759	0.0883191	1.85417	3	0.160757	0.271481	NA	0.148148	0.148148
P27704;Q63454	Drug Rx vs Control	-0.483633	0.260859	-1.854	3	0.160785	0.271481	NA	0	0
Q99M64	Drug Rx vs Control	-0.362368	0.195612	-1.85248	3	0.161027	0.271733	NA	0	0
Q9Z1Z6	Drug Rx vs Control	0.369266	0.199817	1.84802	3	0.161742	0.272783	NA	0.246914	0.246914
Q63028	Drug Rx vs Control	0.198929	0.107689	1.84725	3	0.161867	0.272835	NA	0.102564	0.102564
Q4G064	Drug Rx vs Control	-0.870316	0.471586	-1.84551	3	0.162147	0.272912	NA	0.111111	0.111111
O35952	Drug Rx vs Control	0.292117	0.158299	1.84535	3	0.162172	0.272912	NA	0.266667	0.266667
P16409	Drug Rx vs Control	0.470148	0.254793	1.84522	3	0.162194	0.272912	NA	0	0
P14480	Drug Rx vs Control	0.243586	0.132207	1.84246	3	0.162639	0.273504	NA	0.0808081	0.0808081
P08932	Drug Rx vs Control	0.448821	0.243748	1.84133	3	0.162822	0.273654	NA	0.0679012	0.0679012
P18211	Drug Rx vs Control	0.578037	0.314053	1.84057	3	0.162945	0.273703	NA	0.222222	0.222222
B2RYU6	Drug Rx vs Control	0.513408	0.279173	1.83903	3	0.163195	0.273965	NA	0	0
P97608	Drug Rx vs Control	0.24674	0.134294	1.83731	3	0.163475	0.274278	NA	0.213675	0.213675
B5DF89	Drug Rx vs Control	0.221066	0.12082	1.82971	3	0.164717	0.276202	NA	0.142857	0.142857
Q9EPH8	Drug Rx vs Control	0.450892	0.246756	1.82728	3	0.165117	0.276713	NA	0.176471	0.176471
Q9R085	Drug Rx vs Control	0.373745	0.204841	1.82456	3	0.165565	0.277253	NA	0.0687831	0.0687831
Q6IFV3	Drug Rx vs Control	-1.55823	0.414805	-3.75653	1	0.165629	0.277253	NA	0.333333	0
Q64566	Drug Rx vs Control	-0.911364	0.499931	-1.82298	3	0.165827	0.277424	NA	0.266667	0.266667
P08289	Drug Rx vs Control	0.3026	0.166948	1.81253	3	0.167566	0.280173	NA	0.0138889	0.0138889
P14056	Drug Rx vs Control	0.509261	0.281243	1.81075	3	0.167864	0.280511	NA	0.179487	0.179487
F1LM81	Drug Rx vs Control	1.66584	0.45051	3.69768	1	0.168145	0.280777	NA	0.277778	0.0555556
P0DP29;P0DP30;P0DP31	Drug Rx vs Control	0.176414	0.0975386	1.80866	3	0.168216	0.280777	NA	0.00740741	0.00740741
Q8R508	Drug Rx vs Control	0.435377	0.241072	1.80601	3	0.168663	0.281291	NA	0.177778	0.177778
Q66H39	Drug Rx vs Control	0.294251	0.162958	1.80569	3	0.168717	0.281291	NA	0.138889	0.138889
P62282	Drug Rx vs Control	0.708013	0.392298	1.80478	3	0.168869	0.281384	NA	0.148148	0.148148
P63004	Drug Rx vs Control	0.286441	0.1593	1.79813	3	0.169998	0.283104	NA	0.0811966	0.0811966
O54960	Drug Rx vs Control	0.321184	0.17869	1.79743	3	0.170117	0.283139	NA	0.037037	0.037037
P06494	Drug Rx vs Control	-1.15199	0.64122	-1.79656	3	0.170266	0.283226	NA	0.252525	0.252525
Q5U300	Drug Rx vs Control	0.241475	0.134624	1.7937	3	0.170753	0.283875	NA	0.0522876	0.0522876
Q68FR9	Drug Rx vs Control	0.348449	0.194781	1.78893	3	0.171574	0.285076	NA	0.017094	0.017094
P08430	Drug Rx vs Control	-0.758916	0.424554	-1.78756	3	0.171809	0.285223	NA	0.037037	0.037037
Q566E5	Drug Rx vs Control	-0.440577	0.246507	-1.78728	3	0.171858	0.285223	NA	0.119048	0.119048
Q66HA4	Drug Rx vs Control	-0.542461	0.303704	-1.78615	3	0.172053	0.285268	NA	0.0185185	0.0185185
F1LXF1	Drug Rx vs Control	0.49627	0.277868	1.78599	3	0.17208	0.285268	NA	0.115741	0.115741
E9PTG8	Drug Rx vs Control	-0.450073	0.252248	-1.78425	3	0.172381	0.285545	NA	0	0
Q9Z1Z3	Drug Rx vs Control	0.922565	0.517278	1.7835	3	0.17251	0.285545	NA	0.333333	0.333333
O08618	Drug Rx vs Control	-0.392551	0.220124	-1.78332	3	0.172541	0.285545	NA	0.111111	0.111111
Q10728	Drug Rx vs Control	0.611942	0.343548	1.78124	3	0.172902	0.28598	NA	0.0555556	0.0555556
Q920L7	Drug Rx vs Control	-1.02566	0.576586	-1.77885	3	0.173317	0.286374	NA	0.125	0.125
Q9QYH7	Drug Rx vs Control	-2.54358	0.710195	-3.58152	1	0.173337	0.286374	NA	0.37037	0.148148
P07936	Drug Rx vs Control	-1.04556	0.505358	-2.06894	2	0.174437	0.288028	NA	0.277778	0.0555556
Q6AY57	Drug Rx vs Control	0.327281	0.158642	2.06302	2	0.175192	0.289111	NA	0.263889	0.152778
Q6P7D4	Drug Rx vs Control	-0.792424	0.448651	-1.76624	3	0.17553	0.28928	NA	0	0
Q6AYE5	Drug Rx vs Control	-0.564498	0.319675	-1.76585	3	0.175598	0.28928	NA	0	0
Q32Q06	Drug Rx vs Control	-0.0642774	0.0364058	-1.76558	3	0.175646	0.28928	NA	0	0
Q66H61	Drug Rx vs Control	0.396698	0.224717	1.76533	3	0.175691	0.28928	NA	0	0
Q9WV25	Drug Rx vs Control	0.733115	0.41566	1.76374	3	0.175972	0.289554	NA	0.185185	0.185185
Q64568	Drug Rx vs Control	-0.492528	0.279327	-1.76326	3	0.176056	0.289554	NA	0.037037	0.037037
Q07803	Drug Rx vs Control	1.21267	0.688235	1.76199	3	0.176281	0.289761	NA	0.148148	0.148148
Q5XFW8	Drug Rx vs Control	-0.299298	0.170047	-1.76009	3	0.17662	0.290154	NA	0.037037	0.037037
P14272	Drug Rx vs Control	-1.03147	0.50298	-2.05072	2	0.176773	0.290243	NA	0.222222	0
P70705	Drug Rx vs Control	-0.428192	0.243682	-1.75717	3	0.17714	0.290462	NA	0.0350877	0.0350877
P13697	Drug Rx vs Control	-1.03618	0.589797	-1.75684	3	0.177199	0.290462	NA	0	0
Q6AXM7	Drug Rx vs Control	0.528505	0.300834	1.7568	3	0.177206	0.290462	NA	0.0333333	0.0333333
Q9ESP7	Drug Rx vs Control	0.309117	0.176174	1.75461	3	0.177598	0.290941	NA	0	0
Q9WTW1	Drug Rx vs Control	0.410222	0.233936	1.75357	3	0.177785	0.291045	NA	0.333333	0.333333
Q4TU93	Drug Rx vs Control	-0.70914	0.404541	-1.75295	3	0.177895	0.291045	NA	0.114478	0.114478
P21670	Drug Rx vs Control	0.276349	0.157681	1.75259	3	0.177961	0.291045	NA	0	0
O70244	Drug Rx vs Control	-2.71442	1.55093	-1.75018	3	0.178392	0.291497	NA	0.387037	0.387037
O08662	Drug Rx vs Control	0.380827	0.217624	1.74994	3	0.178437	0.291497	NA	0.0587002	0.0587002
P16257	Drug Rx vs Control	-0.651887	0.373197	-1.74677	3	0.179009	0.292267	NA	0	0
D3ZDK7	Drug Rx vs Control	-0.207367	0.118911	-1.74389	3	0.17953	0.292954	NA	0.240741	0.240741
Q0ZHH6	Drug Rx vs Control	0.324166	0.186417	1.73893	3	0.180431	0.29426	NA	0.138889	0.138889
O08653	Drug Rx vs Control	1.03848	0.514712	2.01759	2	0.18113	0.295235	NA	0.355556	0.244444
Q9QYM0	Drug Rx vs Control	-0.539667	0.311791	-1.73086	3	0.181909	0.296339	NA	0.148148	0.148148
P06238	Drug Rx vs Control	-0.316518	0.183143	-1.72826	3	0.182389	0.296955	NA	0.0593607	0.0593607
P11530	Drug Rx vs Control	-0.635533	0.368081	-1.72661	3	0.182693	0.297283	NA	0.37037	0.259259
Q8R4V0	Drug Rx vs Control	0.718383	0.416673	1.72409	3	0.18316	0.297873	NA	0	0
P27645	Drug Rx vs Control	-0.354482	0.205669	-1.72356	3	0.183259	0.297873	NA	0	0
Q9WUW3	Drug Rx vs Control	0.496222	0.288276	1.72134	3	0.18367	0.298374	NA	0.0740741	0.0740741
Q6X936	Drug Rx vs Control	0.628053	0.367085	1.71092	3	0.185621	0.301377	NA	0.0740741	0.0740741
P05964	Drug Rx vs Control	-0.25438	0.148732	-1.71033	3	0.185733	0.30139	NA	0	0
P97852	Drug Rx vs Control	-0.178222	0.104314	-1.70851	3	0.186076	0.301778	NA	0.00182149	0.00182149
P97849	Drug Rx vs Control	-0.237942	0.139421	-1.70664	3	0.186429	0.302183	NA	0.037037	0.037037
Q63175	Drug Rx vs Control	-0.529427	0.310632	-1.70436	3	0.186862	0.302717	NA	0	0
Q9QZ81	Drug Rx vs Control	-0.319856	0.187956	-1.70176	3	0.187356	0.303349	NA	0.181287	0.181287
O70436	Drug Rx vs Control	0.288437	0.169629	1.70039	3	0.187616	0.3036	NA	0.0444444	0.0444444
Q562C9	Drug Rx vs Control	-0.162584	0.095658	-1.69964	3	0.18776	0.303665	NA	0	0
P81795	Drug Rx vs Control	0.315065	0.185631	1.69727	3	0.188213	0.304121	NA	0	0
F1LSG8	Drug Rx vs Control	0.618327	0.364394	1.69686	3	0.18829	0.304121	NA	0.037037	0.037037
P31643	Drug Rx vs Control	-0.335131	0.19754	-1.69652	3	0.188355	0.304121	NA	0	0
P54319	Drug Rx vs Control	0.470795	0.277842	1.69447	3	0.188749	0.304589	NA	0.015873	0.015873
Q63312	Drug Rx vs Control	-0.34718	0.205063	-1.69304	3	0.189024	0.304863	NA	0.152778	0.152778
Q9JJ50	Drug Rx vs Control	0.214406	0.126768	1.69132	3	0.189354	0.305227	NA	0.0486111	0.0486111
Q6P6S9	Drug Rx vs Control	-1.09336	0.646842	-1.69031	3	0.189549	0.305373	NA	0.246914	0.246914
O09014	Drug Rx vs Control	-0.251208	0.148951	-1.68652	3	0.190282	0.306384	NA	0.037037	0.037037
P53790	Drug Rx vs Control	-1.81156	0.930143	-1.94762	2	0.190822	0.307085	NA	0.351852	0.240741
Q641Z8	Drug Rx vs Control	0.159328	0.0946871	1.68268	3	0.191027	0.307245	NA	0	0
Q63787	Drug Rx vs Control	0.691418	0.412652	1.67555	3	0.19242	0.308988	NA	0.0598291	0.0598291
P0C2X9	Drug Rx vs Control	-0.723399	0.43177	-1.67543	3	0.192444	0.308988	NA	0.166667	0.166667
P98158	Drug Rx vs Control	-1.49219	0.890739	-1.67522	3	0.192484	0.308988	NA	0.16936	0.16936
Q5M7W6	Drug Rx vs Control	0.244672	0.146096	1.67474	3	0.19258	0.308988	NA	0.0148148	0.0148148
Q923S8	Drug Rx vs Control	0.386047	0.230555	1.67442	3	0.192641	0.308988	NA	0.037037	0.037037
P51583	Drug Rx vs Control	0.198469	0.118675	1.67236	3	0.193046	0.309468	NA	0.0329218	0.0329218
P31646	Drug Rx vs Control	0.469043	0.280802	1.67037	3	0.19344	0.309927	NA	0.148148	0.148148
P14408	Drug Rx vs Control	-0.317194	0.189956	-1.66983	3	0.193545	0.309927	NA	0.0185185	0.0185185
Q68FQ7	Drug Rx vs Control	0.358833	0.215283	1.6668	3	0.194145	0.31042	NA	0.185185	0.185185
P08592	Drug Rx vs Control	-0.293623	0.176163	-1.66676	3	0.194152	0.31042	NA	0	0
A1L134	Drug Rx vs Control	0.485293	0.291177	1.66666	3	0.194172	0.31042	NA	0.0493827	0.0493827
B0LT89	Drug Rx vs Control	0.479392	0.288125	1.66383	3	0.194734	0.311148	NA	0.0222222	0.0222222
Q6IMF1	Drug Rx vs Control	-0.435945	0.262334	-1.66179	3	0.19514	0.311511	NA	0	0
P0C1X8	Drug Rx vs Control	0.467547	0.281381	1.66162	3	0.195175	0.311511	NA	0.0222222	0.0222222
Q9WUF4	Drug Rx vs Control	-0.257716	0.155162	-1.66095	3	0.195308	0.311553	NA	0	0
Q32KJ6	Drug Rx vs Control	-0.458098	0.276057	-1.65943	3	0.195611	0.311866	NA	0.1	0.1
Q63340;Q64346	Drug Rx vs Control	1.14857	0.600149	1.9138	2	0.195756	0.311926	NA	0.3	0.188889
Q5U2U2	Drug Rx vs Control	0.340647	0.205595	1.65688	3	0.196122	0.312327	NA	0.103175	0.103175
O88177	Drug Rx vs Control	-0.604056	0.364761	-1.65603	3	0.196292	0.312327	NA	0.0246914	0.0246914
P0C1G7	Drug Rx vs Control	0.199849	0.12072	1.65547	3	0.196405	0.312327	NA	0.0555556	0.0555556
Q03114	Drug Rx vs Control	0.313268	0.18925	1.65531	3	0.196436	0.312327	NA	0	0
P51577	Drug Rx vs Control	-0.79245	0.478922	-1.65465	3	0.196569	0.312368	NA	0.0582011	0.0582011
Q9WV63	Drug Rx vs Control	0.325234	0.196801	1.6526	3	0.196981	0.312632	NA	0.0851852	0.0851852
Q9QUL6	Drug Rx vs Control	0.282838	0.17115	1.65257	3	0.196987	0.312632	NA	0.042328	0.042328
P06399	Drug Rx vs Control	0.228503	0.138302	1.6522	3	0.197062	0.312632	NA	0.0725624	0.0725624
Q6NYB7	Drug Rx vs Control	0.0887249	0.0537334	1.6512	3	0.197263	0.312632	NA	0	0
Q9JJZ1	Drug Rx vs Control	-0.480176	0.29088	-1.65077	3	0.197351	0.312632	NA	0.0185185	0.0185185
P29314	Drug Rx vs Control	0.156101	0.0945705	1.65063	3	0.197378	0.312632	NA	0	0
Q9ES73	Drug Rx vs Control	0.385819	0.234626	1.6444	3	0.198641	0.314363	NA	0	0
Q6TUG0	Drug Rx vs Control	-0.355341	0.216121	-1.64418	3	0.198687	0.314363	NA	0.0392157	0.0392157
Q6EIX2	Drug Rx vs Control	-0.917084	0.558002	-1.64351	3	0.198822	0.314405	NA	0.037037	0.037037
P53812	Drug Rx vs Control	-0.502176	0.306203	-1.64001	3	0.199537	0.315365	NA	0.10101	0.10101
P23711	Drug Rx vs Control	-0.507337	0.309719	-1.63805	3	0.199936	0.315753	NA	0.111111	0.111111
P53813	Drug Rx vs Control	-0.188897	0.115339	-1.63775	3	0.199999	0.315753	NA	0.0277778	0.0277778
Q3T1J9	Drug Rx vs Control	0.577612	0.352943	1.63656	3	0.200243	0.315967	NA	0	0
Q5XIC4	Drug Rx vs Control	-0.651626	0.398297	-1.63603	3	0.200351	0.315968	NA	0	0
Q5M9H1	Drug Rx vs Control	0.280106	0.148826	1.8821	2	0.200538	0.316092	NA	0.148148	0.037037
Q810F4	Drug Rx vs Control	-0.414706	0.254011	-1.63263	3	0.201051	0.316729	NA	0.0467836	0.0467836
Q5I0J5	Drug Rx vs Control	-0.536185	0.328553	-1.63196	3	0.20119	0.316776	NA	0	0
Q9JK72	Drug Rx vs Control	-0.184035	0.112863	-1.63061	3	0.201467	0.316984	NA	0.00854701	0.00854701
P54290	Drug Rx vs Control	-0.354305	0.21733	-1.63027	3	0.201539	0.316984	NA	0.0222222	0.0222222
Q01986	Drug Rx vs Control	0.600881	0.368922	1.62875	3	0.201853	0.317306	NA	0	0
Q505J9	Drug Rx vs Control	0.552554	0.339462	1.62773	3	0.202063	0.317465	NA	0.166667	0.166667
Q8K3P6	Drug Rx vs Control	-0.402562	0.247973	-1.62341	3	0.202962	0.318706	NA	0.0873016	0.0873016
P09875	Drug Rx vs Control	-3.5976	1.19121	-3.02013	1	0.203559	0.319471	NA	0.407407	0.0740741
Q812E8	Drug Rx vs Control	-0.766211	0.472967	-1.62001	3	0.203671	0.319476	NA	0.175926	0.175926
Q99JE6	Drug Rx vs Control	0.265723	0.164242	1.61787	3	0.204119	0.320006	NA	0.0498084	0.0498084
O55173	Drug Rx vs Control	0.295691	0.183	1.61579	3	0.204555	0.320403	NA	0.015873	0.015873
Q66HA5	Drug Rx vs Control	0.329767	0.204112	1.61562	3	0.204592	0.320403	NA	0.00444444	0.00444444
Q5XFX0	Drug Rx vs Control	0.243356	0.150916	1.61252	3	0.205244	0.320915	NA	0	0
Q02874	Drug Rx vs Control	-0.727121	0.451008	-1.61221	3	0.20531	0.320915	NA	0.375	0.375
Q6P6U0	Drug Rx vs Control	0.291346	0.0974001	2.99123	1	0.205392	0.320915	NA	0.333333	0
O55165	Drug Rx vs Control	0.297808	0.184784	1.61166	3	0.205426	0.320915	NA	0.111111	0.111111
F1M7L9	Drug Rx vs Control	0.567857	0.352504	1.61093	3	0.205581	0.320915	NA	0.10101	0.10101
A1L1I3	Drug Rx vs Control	0.182607	0.113405	1.61021	3	0.205732	0.320915	NA	0.015873	0.015873
Q63610	Drug Rx vs Control	0.250972	0.155889	1.60994	3	0.20579	0.320915	NA	0.0444444	0.0444444
Q66HH1	Drug Rx vs Control	-0.279751	0.17377	-1.60989	3	0.205799	0.320915	NA	0.0416667	0.0416667
Q6BBI8	Drug Rx vs Control	-0.140316	0.0872619	-1.60799	3	0.206204	0.321348	NA	0	0
Q6PEC0	Drug Rx vs Control	0.662828	0.412324	1.60754	3	0.206298	0.321348	NA	0.2	0.2
Q32PX7	Drug Rx vs Control	0.661972	0.412408	1.60514	3	0.206809	0.321972	NA	0.135802	0.135802
P27615	Drug Rx vs Control	-0.41001	0.256334	-1.59951	3	0.208009	0.323668	NA	0.0444444	0.0444444
Q9WU74	Drug Rx vs Control	0.314002	0.196549	1.59758	3	0.208424	0.32414	NA	0.0222222	0.0222222
P34067	Drug Rx vs Control	0.252525	0.158122	1.59703	3	0.208543	0.324152	NA	0.0925926	0.0925926
O35353	Drug Rx vs Control	-0.36264	0.227538	-1.59376	3	0.209246	0.325072	NA	0.0584795	0.0584795
F1M3J4	Drug Rx vs Control	0.360953	0.226886	1.5909	3	0.209864	0.325858	NA	0.0749354	0.0749354
P14841	Drug Rx vs Control	-0.235118	0.147883	-1.58989	3	0.21008	0.326022	NA	0.0277778	0.0277778
P49616	Drug Rx vs Control	-0.443197	0.279007	-1.58848	3	0.210387	0.326323	NA	0	0
Q2PWT8	Drug Rx vs Control	0.930546	0.511784	1.81824	2	0.210654	0.326511	NA	0.37037	0.259259
A6HD62	Drug Rx vs Control	0.284316	0.179166	1.58689	3	0.210732	0.326511	NA	0.0679012	0.0679012
Q9Z2K5	Drug Rx vs Control	-0.41936	0.230918	-1.81605	2	0.211011	0.326674	NA	0.111111	0
P0C5W1	Drug Rx vs Control	0.48725	0.30734	1.58538	3	0.211061	0.326674	NA	0.0694444	0.0694444
Q6P9Z6	Drug Rx vs Control	0.52803	0.333357	1.58398	3	0.211365	0.326892	NA	0.111111	0.111111
P27653	Drug Rx vs Control	0.363545	0.229554	1.5837	3	0.211426	0.326892	NA	0	0
Q5XIP1	Drug Rx vs Control	0.553096	0.349378	1.58309	3	0.21156	0.326926	NA	0.037037	0.037037
Q08849	Drug Rx vs Control	-0.335668	0.212899	-1.57665	3	0.212969	0.328929	NA	0.0714286	0.0714286
Q66H91	Drug Rx vs Control	0.463262	0.294272	1.57427	3	0.213494	0.329443	NA	0.107407	0.107407
Q4FZU9	Drug Rx vs Control	0.446416	0.283598	1.57411	3	0.213528	0.329443	NA	0.0925926	0.0925926
Q6P9X4	Drug Rx vs Control	0.281788	0.17914	1.573	3	0.213773	0.329647	NA	0.00854701	0.00854701
Q66HR5	Drug Rx vs Control	0.729971	0.464227	1.57244	3	0.213897	0.329663	NA	0.0648148	0.0648148
P41542	Drug Rx vs Control	0.271212	0.172662	1.57076	3	0.214268	0.330061	NA	0.138047	0.138047
P18645	Drug Rx vs Control	0.18028	0.114844	1.56978	3	0.214486	0.330161	NA	0.0416667	0.0416667
P13832;P18666	Drug Rx vs Control	0.217035	0.13833	1.56897	3	0.214666	0.330161	NA	0.013468	0.013468
Q71UF4	Drug Rx vs Control	-0.129797	0.0827294	-1.56894	3	0.214673	0.330161	NA	0.0166667	0.0166667
P06685	Drug Rx vs Control	0.222018	0.141637	1.56752	3	0.214989	0.330473	NA	0.0349206	0.0349206
P04157	Drug Rx vs Control	0.50633	0.323317	1.56605	3	0.215315	0.3308	NA	0.222222	0.222222
Q2KMM2	Drug Rx vs Control	-0.116335	0.0745292	-1.56093	3	0.216456	0.332378	NA	0	0
Q10743	Drug Rx vs Control	0.187749	0.120598	1.55682	3	0.217379	0.333495	NA	0.0334855	0.0334855
Q4FZU4	Drug Rx vs Control	0.700726	0.450144	1.55667	3	0.217412	0.333495	NA	0.416667	0.416667
Q5BJ92	Drug Rx vs Control	0.342647	0.220257	1.55567	3	0.217637	0.333665	NA	0.177778	0.177778
Q9JK41	Drug Rx vs Control	-0.835948	0.47077	-1.7757	2	0.217769	0.333691	NA	0.185185	0.0740741
P08460	Drug Rx vs Control	0.122825	0.0790994	1.55279	3	0.218287	0.334157	NA	0	0
Q9JHW0	Drug Rx vs Control	0.261174	0.168248	1.55231	3	0.218396	0.334157	NA	0	0
P56558	Drug Rx vs Control	0.462235	0.29779	1.55222	3	0.218417	0.334157	NA	0.0353535	0.0353535
P0DMW0;P0DMW1	Drug Rx vs Control	0.473142	0.304929	1.55164	3	0.218547	0.334181	NA	0	0
Q4V8D1	Drug Rx vs Control	-0.296293	0.191118	-1.55032	3	0.218848	0.334465	NA	0.0888889	0.0888889
P62815	Drug Rx vs Control	0.382278	0.246983	1.54779	3	0.219421	0.335165	NA	0.0514905	0.0514905
O35889	Drug Rx vs Control	0.33138	0.214709	1.54339	3	0.220422	0.336519	NA	0.107468	0.107468
Q9QYU2	Drug Rx vs Control	-0.870888	0.564515	-1.54272	3	0.220576	0.336578	NA	0.185185	0.0740741
Q7TP98	Drug Rx vs Control	-1.28384	0.463831	-2.7679	1	0.220712	0.336608	NA	0.444444	0.222222
Q63803	Drug Rx vs Control	0.282328	0.183362	1.53973	3	0.221261	0.337269	NA	0.0486111	0.0486111
Q9EQX9	Drug Rx vs Control	0.355187	0.231016	1.5375	3	0.221773	0.337873	NA	0	0
P97840	Drug Rx vs Control	-1.13323	0.737479	-1.53663	3	0.221974	0.338004	NA	0.333333	0.333333
D3ZPX4	Drug Rx vs Control	0.559146	0.364214	1.53521	3	0.222299	0.338191	NA	0.0888889	0.0888889
Q91Z79;Q91Z80	Drug Rx vs Control	0.338746	0.193636	1.74939	2	0.222329	0.338191	NA	0.222222	0
Q7TMA5	Drug Rx vs Control	-0.670727	0.437948	-1.53152	3	0.223152	0.339266	NA	0.115278	0.115278
Q5I0D1	Drug Rx vs Control	0.148434	0.0970086	1.53011	3	0.22348	0.339587	NA	0.111111	0.111111
Q63341	Drug Rx vs Control	0.215448	0.140885	1.52925	3	0.223678	0.339711	NA	0.0123457	0.0123457
Q5M9F8	Drug Rx vs Control	-0.158707	0.104032	-1.52556	3	0.224537	0.340838	NA	0.111111	0.111111
Q920G2	Drug Rx vs Control	0.160318	0.105181	1.52422	3	0.224851	0.341137	NA	0.125	0.125
Q5RJR2	Drug Rx vs Control	0.108116	0.0709685	1.52343	3	0.225034	0.341237	NA	0	0
P47942	Drug Rx vs Control	0.172285	0.113286	1.52079	3	0.225653	0.341998	NA	0.0699588	0.0699588
Q63921	Drug Rx vs Control	-0.522217	0.344032	-1.51793	3	0.226323	0.342836	NA	0	0
Q04906	Drug Rx vs Control	-0.728483	0.422058	-1.72603	2	0.226485	0.342902	NA	0.148148	0.037037
P62804	Drug Rx vs Control	-0.328995	0.21728	-1.51415	3	0.227215	0.343829	NA	0	0
Q4V8K5	Drug Rx vs Control	0.883445	0.331072	2.66844	1	0.228262	0.345234	NA	0.333333	0.111111
Q6AYA8	Drug Rx vs Control	0.539261	0.202294	2.66573	1	0.228474	0.345376	NA	0.222222	0
Q9QZM5	Drug Rx vs Control	0.269954	0.179502	1.5039	3	0.229649	0.346972	NA	0.0714286	0.0714286
P25093	Drug Rx vs Control	0.39978	0.266123	1.50224	3	0.230048	0.347395	NA	0.0355556	0.0355556
Q5EBA1	Drug Rx vs Control	-0.99177	0.581728	-1.70487	2	0.230336	0.347649	NA	0.266667	0.155556
Q5RKI0	Drug Rx vs Control	0.178492	0.119157	1.49795	3	0.231077	0.348588	NA	0.0421456	0.0421456
Q4QQU5	Drug Rx vs Control	-0.825134	0.55117	-1.49706	3	0.231291	0.348731	NA	0	0
Q9Z0V6	Drug Rx vs Control	-0.581357	0.389135	-1.49397	3	0.232035	0.349672	NA	0.0740741	0.0740741
Q5XI72	Drug Rx vs Control	0.906687	0.611187	1.48349	3	0.234586	0.353077	NA	0.296296	0.296296
Q66HG5	Drug Rx vs Control	-0.258941	0.174575	-1.48327	3	0.234638	0.353077	NA	0.0606061	0.0606061
P08644	Drug Rx vs Control	0.339625	0.228983	1.48319	3	0.234658	0.353077	NA	0	0
Q5XIG0	Drug Rx vs Control	0.389923	0.263159	1.4817	3	0.235023	0.353443	NA	0.466667	0.466667
Q5PQM2	Drug Rx vs Control	0.205766	0.138989	1.48044	3	0.235331	0.353725	NA	0.0555556	0.0555556
P69736	Drug Rx vs Control	-0.549091	0.328736	-1.67031	2	0.23681	0.355567	NA	0.259259	0.148148
Q9ESR9	Drug Rx vs Control	-0.816365	0.553733	-1.47429	3	0.236845	0.355567	NA	0.365079	0.365079
Q6MG61	Drug Rx vs Control	0.317541	0.215493	1.47355	3	0.237029	0.355567	NA	0.030303	0.030303
Q9EPF2	Drug Rx vs Control	-0.322584	0.218925	-1.47349	3	0.237045	0.355567	NA	0.222222	0.222222
P39951	Drug Rx vs Control	-0.539649	0.366538	-1.47229	3	0.237342	0.35583	NA	0.0222222	0.0222222
Q8R4G8	Drug Rx vs Control	0.595438	0.404857	1.47074	3	0.237727	0.356223	NA	0.166667	0.0555556
P04041	Drug Rx vs Control	0.380091	0.258683	1.46933	3	0.238076	0.356563	NA	0.05	0.05
Q9Z0W5	Drug Rx vs Control	0.299214	0.203717	1.46877	3	0.238214	0.356588	NA	0	0
Q5BK48	Drug Rx vs Control	0.490299	0.335547	1.4612	3	0.240108	0.359152	NA	0.148148	0.148148
P47727	Drug Rx vs Control	-0.196032	0.134183	-1.46093	3	0.240174	0.359152	NA	0	0
Q6DGG1	Drug Rx vs Control	-0.685672	0.470457	-1.45746	3	0.241047	0.360273	NA	0.0296296	0.0296296
P00388	Drug Rx vs Control	0.148552	0.102118	1.45471	3	0.24174	0.360881	NA	0	0
Q66HL2	Drug Rx vs Control	-0.283621	0.195077	-1.4539	3	0.241947	0.360881	NA	0	0
Q9QXS7	Drug Rx vs Control	0.1428	0.0982312	1.45372	3	0.241992	0.360881	NA	0	0
Q53UA7	Drug Rx vs Control	-0.226472	0.155796	-1.45364	3	0.24201	0.360881	NA	0.166667	0.166667
P10818	Drug Rx vs Control	-1.02363	0.704301	-1.4534	3	0.242073	0.360881	NA	0	0
Q6J1Y9	Drug Rx vs Control	-0.116512	0.0802767	-1.45138	3	0.242583	0.361457	NA	0.0864198	0.0864198
P62142	Drug Rx vs Control	0.405712	0.279824	1.44988	3	0.242964	0.36184	NA	0.0833333	0.0833333
P12336	Drug Rx vs Control	-3.30852	2.2871	-1.4466	3	0.2438	0.3629	NA	0.373737	0.262626
P14740	Drug Rx vs Control	-0.516473	0.357752	-1.44366	3	0.244551	0.363698	NA	0.164021	0.164021
Q6P768	Drug Rx vs Control	-0.47881	0.331695	-1.44353	3	0.244586	0.363698	NA	0.188034	0.188034
Q6Q7Y5	Drug Rx vs Control	0.306458	0.212871	1.43964	3	0.245583	0.364995	NA	0.0209644	0.0209644
Q5XIJ5	Drug Rx vs Control	-0.312331	0.217092	-1.4387	3	0.245824	0.365167	NA	0.126984	0.126984
P14173	Drug Rx vs Control	-1.62559	1.00255	-1.62146	2	0.246374	0.365701	NA	0.377778	0.155556
P17077	Drug Rx vs Control	0.27417	0.11177	2.45298	1	0.246435	0.365701	NA	0.37037	0.037037
O88900	Drug Rx vs Control	0.357998	0.146114	2.45013	1	0.246693	0.365899	NA	0.222222	0
P14669	Drug Rx vs Control	0.112575	0.0785219	1.43368	3	0.247121	0.366347	NA	0.031746	0.031746
P62959	Drug Rx vs Control	0.232163	0.162011	1.43301	3	0.247294	0.366404	NA	0	0
D4A208	Drug Rx vs Control	-0.424826	0.29655	-1.43256	3	0.247411	0.366404	NA	0.211111	0.211111
P18266	Drug Rx vs Control	0.240624	0.168373	1.42911	3	0.248305	0.367542	NA	0	0
Q5U2M6	Drug Rx vs Control	0.268098	0.187837	1.42729	3	0.248781	0.367915	NA	0	0
Q6QMY6	Drug Rx vs Control	-1.93033	0.795344	-2.42704	1	0.24881	0.367915	NA	0.481481	0.259259
Q6AY96	Drug Rx vs Control	-0.950255	0.590732	-1.6086	2	0.248972	0.367969	NA	0.111111	0
P05714	Drug Rx vs Control	0.137307	0.0963712	1.42477	3	0.249438	0.36847	NA	0	0
Q99ML5	Drug Rx vs Control	-0.267056	0.187678	-1.42294	3	0.249916	0.368881	NA	0.00925926	0.00925926
Q9Z270	Drug Rx vs Control	0.325785	0.228984	1.42274	3	0.249969	0.368881	NA	0.0222222	0.0222222
Q99MZ4	Drug Rx vs Control	0.722541	0.508844	1.41997	3	0.250698	0.36977	NA	0.240741	0.240741
Q6AYB5	Drug Rx vs Control	-0.239706	0.168874	-1.41943	3	0.250838	0.36979	NA	0	0
P62078	Drug Rx vs Control	-1.10372	0.460785	-2.39532	1	0.251774	0.370981	NA	0.407407	0.0740741
O35430	Drug Rx vs Control	0.685254	0.484364	1.41475	3	0.252073	0.371235	NA	0.148148	0.148148
Q6AY39	Drug Rx vs Control	0.469857	0.332742	1.41208	3	0.252782	0.372091	NA	0	0
Q4G063	Drug Rx vs Control	-0.246098	0.174359	-1.41144	3	0.25295	0.372151	NA	0.0396825	0.0396825
P53669	Drug Rx vs Control	0.795993	0.56421	1.41081	3	0.253118	0.37221	NA	0.259259	0.259259
P17425	Drug Rx vs Control	-0.672524	0.477148	-1.40947	3	0.253475	0.372547	NA	0	0
Q6AYE2	Drug Rx vs Control	0.329871	0.234416	1.4072	3	0.254078	0.372972	NA	0.015873	0.015873
O70196	Drug Rx vs Control	-0.170507	0.12118	-1.40706	3	0.254116	0.372972	NA	0.0409357	0.0409357
O35854	Drug Rx vs Control	-0.322393	0.229205	-1.40657	3	0.254247	0.372972	NA	0	0
O88368	Drug Rx vs Control	0.290219	0.206346	1.40646	3	0.254276	0.372972	NA	0.0277778	0.0277778
P12785	Drug Rx vs Control	0.233856	0.166756	1.40239	3	0.255366	0.374383	NA	0.0740741	0.0740741
P11345	Drug Rx vs Control	0.26492	0.189181	1.40035	3	0.255913	0.374807	NA	0.030303	0.030303
Q9QXQ0	Drug Rx vs Control	-0.12196	0.0871053	-1.40014	3	0.255968	0.374807	NA	0.0349794	0.0349794
P09321	Drug Rx vs Control	-0.37202	0.265815	-1.39955	3	0.256129	0.374807	NA	0.0555556	0.0555556
Q8VH46	Drug Rx vs Control	0.424935	0.303665	1.39936	3	0.256181	0.374807	NA	0	0
Q562C4	Drug Rx vs Control	-1.4009	1.00205	-1.39804	3	0.256535	0.374807	NA	0.111111	0.111111
Q7TPB4	Drug Rx vs Control	-0.586586	0.419618	-1.3979	3	0.256571	0.374807	NA	0	0
Q5M834	Drug Rx vs Control	0.228467	0.163446	1.39781	3	0.256596	0.374807	NA	0.166667	0.166667
Q5JCS6	Drug Rx vs Control	-0.486582	0.348183	-1.39749	3	0.256684	0.374807	NA	0.188889	0.188889
Q6U6G5	Drug Rx vs Control	0.481566	0.344766	1.39679	3	0.256872	0.374894	NA	0.236111	0.236111
O88923	Drug Rx vs Control	-0.138994	0.0998656	-1.39181	3	0.258219	0.376566	NA	0.0123457	0.0123457
Q63228	Drug Rx vs Control	0.279719	0.201046	1.39132	3	0.258354	0.376566	NA	0	0
P19627	Drug Rx vs Control	0.476188	0.342303	1.39113	3	0.258405	0.376566	NA	0.116402	0.116402
Q5FVP8	Drug Rx vs Control	-0.973365	0.624609	-1.55836	2	0.259474	0.377936	NA	0.148148	0.037037
P09606	Drug Rx vs Control	0.984452	0.710183	1.38619	3	0.259749	0.378147	NA	0.222222	0.222222
Q63400	Drug Rx vs Control	2.49203	1.07809	2.31154	1	0.259932	0.378225	NA	0.407407	0.185185
P0C2C0	Drug Rx vs Control	-0.573477	0.414612	-1.38317	3	0.260577	0.378934	NA	0.180556	0.180556
P28570	Drug Rx vs Control	0.522074	0.377549	1.3828	3	0.260679	0.378934	NA	0.111111	0.111111
P11980	Drug Rx vs Control	0.304902	0.220627	1.38198	3	0.260903	0.37907	NA	0.0311111	0.0311111
P97881	Drug Rx vs Control	-0.630353	0.457877	-1.37669	3	0.26236	0.380997	NA	0.0760234	0.0760234
O54861	Drug Rx vs Control	-0.176153	0.12802	-1.37598	3	0.262555	0.38109	NA	0.111111	0.111111
Q923V4	Drug Rx vs Control	0.173096	0.125943	1.3744	3	0.262992	0.381347	NA	0.0238095	0.0238095
[truncated: 1,007 more rows]

## Sheet: GO Holistic
ID	Description	GeneRatio	BgRatio	RichFactor	FoldEnrichment	zScore	pvalue	p.adjust	qvalue	geneID	Count
GO:1901137	carbohydrate derivative biosynthetic process	21/120	177/2829	0.11864406779661017	2.797033898305085	5.196153425270644	9.989085241297552e-6	0.0188094	0.0188094	Pigu/Atp5pb/Alg6/Atp5f1a/Rpn1/Magt1/Atp5f1d/Sccpdh/Pomt1/Alg14/Mppe1/Uqcc3/A3galt2/Atp5f1b/Dpy19l1/Alg10/Gk/Tmem106a/Crppa/Galnt7/Ampd3	21
GO:0018279	protein N-linked glycosylation via asparagine	5/120	14/2829	0.35714285714285715	8.419642857142858	5.856439247385291	1.8601232899189202e-4	0.17513060774586633	0.17513060774586633	Alg6/Rpn1/Magt1/Alg14/Alg10	5
GO:1901135	carbohydrate derivative metabolic process	24/120	275/2829	0.0872727	2.0574545454545454	3.8836799403507207	3.657125093947326e-4	0.2295455517300938	0.22954555173009383	Pigu/Atp5pb/Alg6/Atp5f1a/Rpn1/Magt1/Atp5f1d/Sccpdh/Pomt1/Pfkl/Alg14/Mppe1/Uqcc3/A3galt2/Atp5f1b/Dpy19l1/Alg10/Gk/Slc4a4/Tmem106a/Crppa/Galnt7/Ampd3/Sult1a1	24
GO:0070085	glycosylation	10/120	75/2829	0.13333333333333333	3.143333333333333	3.958805865051982	0.00103498	0.48721479769145043	0.48721479769145043	Alg6/Rpn1/Magt1/Pomt1/Alg14/A3galt2/Dpy19l1/Alg10/Crppa/Galnt7	10
GO:0015986	proton motive force-driven ATP synthesis	4/120	14/2829	0.2857142857142857	6.735714285714285	4.527288294248268	0.00221476	0.5026581041918186	0.5026581041918186	Atp5pb/Atp5f1a/Atp5f1d/Atp5f1b	4
GO:0034311	diol metabolic process	4/120	14/2829	0.2857142857142857	6.735714285714285	4.527288294248268	0.00221476	0.5026581041918186	0.5026581041918186	Sptlc2/Sptlc1/Sgpp1/Plpp3	4
GO:0042776	proton motive force-driven mitochondrial ATP synthesis	4/120	14/2829	0.2857142857142857	6.735714285714285	4.527288294248268	0.00221476	0.5026581041918186	0.5026581041918186	Atp5pb/Atp5f1a/Atp5f1d/Atp5f1b	4
GO:0006486	protein glycosylation	9/120	70/2829	0.12857142857142856	3.0310714285714284	3.620963855839059	0.00240251	0.5026581041918186	0.5026581041918186	Alg6/Rpn1/Magt1/Pomt1/Alg14/Dpy19l1/Alg10/Crppa/Galnt7	9
GO:0043413	macromolecule glycosylation	9/120	70/2829	0.12857142857142856	3.0310714285714284	3.620963855839059	0.00240251	0.5026581041918186	0.5026581041918186	Alg6/Rpn1/Magt1/Pomt1/Alg14/Dpy19l1/Alg10/Crppa/Galnt7	9
GO:0006643	membrane lipid metabolic process	8/120	58/2829	0.13793103448275862	3.2517241379310344	3.6461685465819147	0.00267549	0.503796	0.503796	Pigu/Sptlc2/Sptlc1/Sccpdh/Sgpp1/Mppe1/A3galt2/Plpp3	8
GO:0009101	glycoprotein biosynthetic process	10/120	87/2829	0.11494252873563218	2.7097701149425286	3.4087052219872622	0.00324469	0.5196777474239885	0.5196777474239885	Alg6/Rpn1/Magt1/Pomt1/Alg14/Dpy19l1/Alg10/Tmem106a/Crppa/Galnt7	10
GO:0006487	protein N-linked glycosylation	5/120	25/2829	0.2	4.715000000000001	3.9261387258118243	0.00339059	0.5196777474239885	0.5196777474239885	Alg6/Rpn1/Magt1/Alg14/Alg10	5
GO:0006119	oxidative phosphorylation	7/120	48/2829	0.14583333333333334	3.4380208333333333	3.584952120566612	0.00358779	0.5196777474239885	0.5196777474239885	Atp5pb/Atp5f1a/Cox5b/Atp5f1d/Uqcc3/Atp5f1b/Ndufs2	7
GO:0046467	membrane lipid biosynthetic process	6/120	37/2829	0.16216216216216217	3.822972972972973	3.6372713215589854	0.00405692	0.5456556430918473	0.5456556430918473	Pigu/Sptlc2/Sptlc1/Sccpdh/Mppe1/A3galt2	6
GO:0006575	cellular modified amino acid metabolic process	9/120	77/2829	0.11688311688311688	2.7555194805194807	3.286643688756102	0.00464079	0.5825738500059812	0.5825738500059813	Gstp1/Ass1/Gatm/Gclc/Bhmt/Cth/Ptdss2/Mgst1/Sult1a1	9
GO:0015980	energy derivation by oxidation of organic compounds	11/120	109/2829	0.10091743119266056	2.3791284403669724	3.0900060845654456	0.0056629	0.6315094143864645	0.6315094143864645	Gaa/Atp5pb/Idh2/Atp5f1a/Cox5b/Atp5f1d/Grb10/Uqcc3/Atp5f1b/Ndufs2/Phkg2	11
GO:0006164	purine nucleotide biosynthetic process	8/120	66/2829	0.12121212121212122	2.857575757575758	3.213319303724256	0.00603673	0.6315094143864645	0.6315094143864645	Atp5pb/Idh2/Atp5f1a/Atp5f1d/Uqcc3/Atp5f1b/Ampd3/Kmo	8
GO:0009060	aerobic respiration	8/120	66/2829	0.12121212121212122	2.857575757575758	3.213319303724256	0.00603673	0.6315094143864645	0.6315094143864645	Atp5pb/Idh2/Atp5f1a/Cox5b/Atp5f1d/Uqcc3/Atp5f1b/Ndufs2	8
GO:0006754	ATP biosynthetic process	5/120	29/2829	0.1724137931034483	4.064655172413794	3.4908197321455945	0.00661686	0.6557658834073633	0.6557658834073632	Atp5pb/Atp5f1a/Atp5f1d/Uqcc3/Atp5f1b	5
GO:0032469	endoplasmic reticulum calcium ion homeostasis	3/120	2829-10-01	0.3	7.0725	4.048049445430653	0.00717813	0.67582	0.67582	Atp2a2/Tgm2/Ccdc47	3
GO:0009247	glycolipid biosynthetic process	4/120	20/2829	0.2	4.715000000000001	3.508518488233651	0.00879981	0.7506539262677866	0.7506539262677866	Pigu/Sccpdh/Mppe1/A3galt2	4
GO:0097250	mitochondrial respirasome assembly	4/120	20/2829	0.2	4.715000000000001	3.508518488233651	0.00879981	0.7506539262677866	0.7506539262677866	Atp5f1d/Uqcc3/Ndufs2/Ndufa9	4
GO:0170039	proteinogenic amino acid metabolic process	7/120	57/2829	0.12280701754385964	2.8951754385964907	3.0416977550985536	0.00939684	0.7506539262677866	0.7506539262677866	Ass1/Gclc/Bhmt/Cth/Glud1/Kmo/Thap4	7
GO:0072350	tricarboxylic acid metabolic process	3/120	2829-11-01	0.2727272727272727	6.429545454545454	3.796777476464775	0.00956755	0.7506539262677866	0.7506539262677866	Ass1/Idh2/Glud1	3
GO:0009206	purine ribonucleoside triphosphate biosynthetic process	5/120	32/2829	0.15625	3.68359	3.212708710623231	0.010137991470485214	0.7635935175569463	0.7635935175569464	Atp5pb/Atp5f1a/Atp5f1d/Uqcc3/Atp5f1b	5
GO:0009100	glycoprotein metabolic process	10/120	104/2829	0.0961538	2.266826923076923	2.769979302525344	0.011507232058916494	0.8056335650758355	0.8056335650758354	Alg6/Rpn1/Magt1/Pomt1/Alg14/Dpy19l1/Alg10/Tmem106a/Crppa/Galnt7	10
GO:0009145	purine nucleoside triphosphate biosynthetic process	5/120	33/2829	0.15151515151515152	3.571969696969697	3.127375696750675	0.011551835505601463	0.8056335650758355	0.8056335650758354	Atp5pb/Atp5f1a/Atp5f1d/Uqcc3/Atp5f1b	5
GO:0006066	alcohol metabolic process	12/120	138/2829	0.0869565	2.05	2.661324404309472	0.012610596038860323	0.8138382860790074	0.8138382860790073	Scap/Sptlc2/Sptlc1/Idh2/Adh1c/Dgkq/Sgpp1/Ces1d/Ces1dl1/Plpp3/Gk/Sult1a1	12
GO:0042180	cellular ketone metabolic process	8/120	75/2829	0.10666666666666667	2.5146666666666673	2.7976382349605298	0.012900577143093133	0.8138382860790074	0.8138382860790073	Scap/Dgkq/Ces1d/Cyp17a1/Gk/Ndufa9/Fabp3/Kmo	8
GO:0009201	ribonucleoside triphosphate biosynthetic process	5/120	34/2829	0.14705882352941177	3.4669117647058827	3.0452853386501357	0.013094519923228068	0.8138382860790074	0.8138382860790073	Atp5pb/Atp5f1a/Atp5f1d/Uqcc3/Atp5f1b	5
GO:0009165	nucleotide biosynthetic process	8/120	76/2829	0.10526315789473684	2.481578947368421	2.7552074985530277	0.013918605649870788	0.8138382860790074	0.8138382860790073	Atp5pb/Idh2/Atp5f1a/Atp5f1d/Uqcc3/Atp5f1b/Ampd3/Kmo	8
GO:0090407	organophosphate biosynthetic process	16/120	211/2829	0.0758294	1.7876777251184837	2.5028267830141306	0.0148528	0.8138382860790074	0.8138382860790073	Pigu/Atp5pb/Sptlc2/Sptlc1/Idh2/Atp5f1a/Atp5f1d/Dgkq/Ptdss2/Mppe1/Uqcc3/Atp5f1b/Gk/Fabp3/Ampd3/Kmo	16
GO:0000096	sulfur amino acid metabolic process	3/120	13/2829	0.23076923076923078	5.440384615384616	3.376772196358355	0.0155862	0.8138382860790074	0.8138382860790073	Gclc/Bhmt/Cth	3
GO:0006984	ER-nucleus signaling pathway	3/120	13/2829	0.23076923076923078	5.440384615384616	3.376772196358355	0.0155862	0.8138382860790074	0.8138382860790073	Scap/Atp2a2/Ccdc47	3
GO:1902600	proton transmembrane transport	7/120	63/2829	0.1111111111111111	2.6194444444444445	2.7354958730054575	0.015947466331187946	0.8138382860790074	0.8138382860790073	Atp5pb/Atp5f1a/Cox5b/Atp5f1d/Slc25a22/Atp5f1b/Ndufs2	7
GO:0006091	generation of precursor metabolites and energy	13/120	160/2829	0.08125	1.91547	2.508736517612261	0.0162982	0.8138382860790074	0.8138382860790073	Gaa/Atp5pb/Idh2/Atp5f1a/Cox5b/Atp5f1d/Pfkl/Grb10/Uqcc3/Atp5f1b/Slc4a4/Ndufs2/Phkg2	13
GO:0034308	primary alcohol metabolic process	5/120	36/2829	0.1388888888888889	3.274305555555556	2.8899505915001895	0.016585807445333195	0.8138382860790074	0.8138382860790073	Adh1c/Dgkq/Ces1d/Ces1dl1/Sult1a1	5
GO:0006749	glutathione metabolic process	4/120	24/2829	0.16666666666666666	3.9291666666666667	3.0325578505987174	0.016935243196001367	0.8138382860790074	0.8138382860790073	Gstp1/Gclc/Cth/Mgst1	4
GO:0045333	cellular respiration	8/120	79/2829	0.10126582278481013	2.3873417721518986	2.631821828431581	0.017325640471642097	0.8138382860790074	0.8138382860790073	Atp5pb/Idh2/Atp5f1a/Cox5b/Atp5f1d/Uqcc3/Atp5f1b/Ndufs2	8
GO:0120254	olefinic compound metabolic process	6/120	50/2829	0.12	2.8289999999999997	2.7458718025843143	0.017711372527694814	0.8138382860790074	0.8138382860790073	Gstp1/Adh1c/Dgkq/Ces1d/Ces1dl1/Cyp17a1	6
GO:0009142	nucleoside triphosphate biosynthetic process	5/120	37/2829	0.13513513513513514	3.185810810810811	2.81632	0.018543446221245687	0.8138382860790074	0.8138382860790073	Atp5pb/Atp5f1a/Atp5f1d/Uqcc3/Atp5f1b	5
GO:0015807	L-amino acid transport	5/120	37/2829	0.13513513513513514	3.185810810810811	2.81632	0.018543446221245687	0.8138382860790074	0.8138382860790073	Slc25a22/Slc7a6/Slc38a10/Sfxn3/Kmo	5
GO:0046034	ATP metabolic process	8/120	80/2829	0.1	2.3575000000000004	2.591930098453071	0.0185847	0.8138382860790074	0.8138382860790073	Atp5pb/Atp5f1a/Atp5f1d/Pfkl/Uqcc3/Atp5f1b/Slc4a4/Ampd3	8
GO:0009152	purine ribonucleotide biosynthetic process	6/120	51/2829	0.11764705882352941	2.773529411764706	2.689572065976916	0.0193959	0.8300561905599486	0.8300561905599486	Atp5pb/Atp5f1a/Atp5f1d/Uqcc3/Atp5f1b/Ampd3	6
GO:0170033	L-amino acid metabolic process	7/120	67/2829	0.1044776119402985	2.4630597014925373	2.5504301605487982	0.0218079	0.9125382035948659	0.9125382035948659	Ass1/Gclc/Bhmt/Cth/Glud1/Kmo/Thap4	7
GO:0050810	regulation of steroid biosynthetic process	4/120	26/2829	0.15384615384615385	3.6269230769230774	2.8317069315101326	0.0223256	0.9138950495345565	0.9138950495345566	Scap/Dgkq/Ces1d/Cyp17a1	4
GO:0043648	dicarboxylic acid metabolic process	5/120	39/2829	0.1282051282051282	3.0224358974358974	2.6762753263401557	0.022903163188736496	0.9144569469531121	0.9144569469531122	Ass1/Gclc/Idh2/Glud1/Kmo	5
GO:0045940	positive regulation of steroid metabolic process	3/120	15/2829	0.2	4.715000000000001	3.0357655211875985	0.023310639115108542	0.9144569469531121	0.9144569469531122	Scap/Ces1d/Cyp17a1	3
GO:0019751	polyol metabolic process	5/120	40/2829	0.125	2.94687	2.609574079517336	0.0253125	0.955479	0.9554792641673852	Sptlc2/Sptlc1/Sgpp1/Plpp3/Gk	5
GO:0170038	proteinogenic amino acid biosynthetic process	4/120	27/2829	0.14814814814814814	3.4925925925925925	2.7385768949147313	0.0253712	0.955479	0.9554792641673852	Ass1/Bhmt/Cth/Glud1	4
GO:0072522	purine-containing compound biosynthetic process	8/120	85/2829	0.0941176	2.2188235294117646	2.4009552308309905	0.025880160489199628	0.9555361215914294	0.9555361215914294	Atp5pb/Idh2/Atp5f1a/Atp5f1d/Uqcc3/Atp5f1b/Ampd3/Kmo	8
GO:0009260	ribonucleotide biosynthetic process	6/120	55/2829	0.10909090909090909	2.571818181818182	2.4771724855223454	0.027225144867078322	0.9635448493544934	0.9635448493544932	Atp5pb/Atp5f1a/Atp5f1d/Uqcc3/Atp5f1b/Ampd3	6
GO:0042572	retinol metabolic process	3/120	16/2829	0.1875	4.42031	2.88713	0.027820063397914478	0.9635448493544934	0.9635448493544932	Adh1c/Ces1d/Ces1dl1	3
GO:0046164	alcohol catabolic process	3/120	16/2829	0.1875	4.42031	2.88713	0.027820063397914478	0.9635448493544934	0.9635448493544932	Adh1c/Gk/Sult1a1	3
GO:0046394	carboxylic acid biosynthetic process	9/120	103/2829	0.0873786	2.0599514563106798	2.3060434480744725	0.028645535639850808	0.9635448493544934	0.9635448493544932	Gstp1/Scap/Ass1/Gatm/Bhmt/Cth/Glud1/Ces1d/Kmo	9
GO:0170034	L-amino acid biosynthetic process	4/120	28/2829	0.14285714285714285	3.3678571428571424	2.649743170028148	0.0286556	0.9635448493544934	0.9635448493544932	Ass1/Bhmt/Cth/Glud1	4
GO:0016053	organic acid biosynthetic process	9/120	104/2829	0.0865385	2.0401442307692306	2.274326459587697	0.030269164400149932	0.999939	0.999939	Gstp1/Scap/Ass1/Gatm/Bhmt/Cth/Glud1/Ces1d/Kmo	9
GO:0042445	hormone metabolic process	7/120	72/2829	0.0972222	2.292013888888889	2.3369039921994217	0.031053344306944935	0.999939	0.999939	Adh1c/Dgkq/Ces1d/Ces1dl1/Furin/Cyp17a1/Sult1a1	7
GO:0009205	purine ribonucleoside triphosphate metabolic process	8/120	89/2829	0.0898876	2.1191011235955055	2.2574330380825285	0.0330081	0.999939	0.999939	Atp5pb/Atp5f1a/Atp5f1d/Pfkl/Uqcc3/Atp5f1b/Slc4a4/Ampd3	8
GO:0006665	sphingolipid metabolic process	5/120	43/2829	0.11627906976744186	2.741279069767442	2.421240192835343	0.0334955	0.999939	0.999939	Sptlc2/Sptlc1/Sgpp1/A3galt2/Plpp3	5
GO:0046390	ribose phosphate biosynthetic process	6/120	59/2829	0.1016949152542373	2.397457627118644	2.282709218589145	0.0369153	0.999939	0.999939	Atp5pb/Atp5f1a/Atp5f1d/Uqcc3/Atp5f1b/Ampd3	6
GO:0009199	ribonucleoside triphosphate metabolic process	8/120	91/2829	0.0879121	2.0725274725274727	2.1884580325102894	0.0370331	0.999939	0.999939	Atp5pb/Atp5f1a/Atp5f1d/Pfkl/Uqcc3/Atp5f1b/Slc4a4/Ampd3	8
GO:0017156	calcium-ion regulated exocytosis	3/120	18/2829	0.16666666666666666	3.9291666666666667	2.6234677880136075	0.038124271523534155	0.999939	0.999939	Sdf4/Atp2a2/Vamp7	3
GO:0045048	protein insertion into ER membrane	3/120	18/2829	0.16666666666666666	3.9291666666666667	2.6234677880136075	0.038124271523534155	0.999939	0.999939	Emc3/Ncln/Ccdc47	3
GO:0009144	purine nucleoside triphosphate metabolic process	8/120	92/2829	0.0869565	2.05	2.1546247145938695	0.039165084242515615	0.999939	0.999939	Atp5pb/Atp5f1a/Atp5f1d/Pfkl/Uqcc3/Atp5f1b/Slc4a4/Ampd3	8
GO:0006865	amino acid transport	6/120	60/2829	0.1	2.3575000000000004	2.236556164403215	0.039643596956672536	0.999939	0.999939	Slc25a22/Slc7a6/Slc38a10/Slc6a12/Sfxn3/Kmo	6
GO:0006888	endoplasmic reticulum to Golgi vesicle-mediated transport	5/120	45/2829	0.1111111111111111	2.6194444444444445	2.304429989746517	0.039771	0.999939	0.999939	Scap/Mppe1/Vamp7/Tmed7/Tmed10	5
GO:0010565	regulation of cellular ketone metabolic process	5/120	45/2829	0.1111111111111111	2.6194444444444445	2.304429989746517	0.039771	0.999939	0.999939	Scap/Dgkq/Ces1d/Gk/Fabp3	5
GO:0006664	glycolipid metabolic process	4/120	31/2829	0.12903225806451613	3.0419354838709673	2.4056078433738444	0.0399674	0.999939	0.999939	Pigu/Sccpdh/Mppe1/A3galt2	4
GO:1901607	alpha-amino acid biosynthetic process	4/120	31/2829	0.12903225806451613	3.0419354838709673	2.4056078433738444	0.0399674	0.999939	0.999939	Ass1/Bhmt/Cth/Glud1	4
GO:1903509	liposaccharide metabolic process	4/120	31/2829	0.12903225806451613	3.0419354838709673	2.4056078433738444	0.0399674	0.999939	0.999939	Pigu/Sccpdh/Mppe1/A3galt2	4
GO:0001523	retinoid metabolic process	3/120	19/2829	0.15789473684210525	3.7223684210526313	2.505511278091552	0.0439086	0.999939	0.999939	Adh1c/Ces1d/Ces1dl1	3
GO:0008652	amino acid biosynthetic process	4/120	32/2829	0.125	2.94687	2.3307336555671303	0.044228696351692624	0.999939	0.999939	Ass1/Bhmt/Cth/Glud1	4
GO:1901605	alpha-amino acid metabolic process	7/120	78/2829	0.0897436	2.115705128205128	2.1026997278157533	0.0452521	0.999939	0.999939	Ass1/Gclc/Bhmt/Cth/Glud1/Kmo/Thap4	7
GO:0009141	nucleoside triphosphate metabolic process	8/120	95/2829	0.0842105	1.9852631578947366	2.0556094902380764	0.046052	0.999939	0.999939	Atp5pb/Atp5f1a/Atp5f1d/Pfkl/Uqcc3/Atp5f1b/Slc4a4/Ampd3	8
GO:0008610	lipid biosynthetic process	15/120	224/2829	0.0669643	1.5786830357142856	1.899270048558335	0.048595889563093575	0.999939	0.999939	Pigu/Gstp1/Scap/Sptlc2/Sptlc1/Dgkq/Sccpdh/Ptdss2/Mppe1/Ces1d/A3galt2/Cyp17a1/Gk/Crppa/Fabp3	15
GO:0033108	mitochondrial respiratory chain complex assembly	3/120	20/2829	0.15	3.53625	2.3952839880976033	0.0501043	0.999939	0.999939	Uqcc3/Ndufs2/Ndufa9	3
GO:0051205	protein insertion into membrane	3/120	20/2829	0.15	3.53625	2.3952839880976033	0.0501043	0.999939	0.999939	Emc3/Ncln/Ccdc47	3
GO:0072337	modified amino acid transport	3/120	20/2829	0.15	3.53625	2.3952839880976033	0.0501043	0.999939	0.999939	Slc7a6/Slc6a12/Mgst1	3
GO:1901616	organic hydroxy compound catabolic process	3/120	20/2829	0.15	3.53625	2.3952839880976033	0.0501043	0.999939	0.999939	Adh1c/Gk/Sult1a1	3
GO:0009150	purine ribonucleotide metabolic process	9/120	114/2829	0.0789474	1.8611842105263157	1.9751013706346296	0.050171288211401384	0.999939	0.999939	Atp5pb/Atp5f1a/Atp5f1d/Pfkl/Uqcc3/Atp5f1b/Slc4a4/Ampd3/Sult1a1	9
GO:0006163	purine nucleotide metabolic process	11/120	151/2829	0.0728477	1.7173841059602648	1.906605145676906	0.0525405	0.999939	0.999939	Atp5pb/Idh2/Atp5f1a/Atp5f1d/Pfkl/Uqcc3/Atp5f1b/Slc4a4/Ampd3/Kmo/Sult1a1	11
GO:0006493	protein O-linked glycosylation	3/120	21/2829	0.14285714285714285	3.3678571428571424	2.2918828549995687	0.0567016	0.999939	0.999939	Pomt1/Crppa/Galnt7	3
GO:0015804	neutral amino acid transport	3/120	21/2829	0.14285714285714285	3.3678571428571424	2.2918828549995687	0.0567016	0.999939	0.999939	Slc7a6/Slc38a10/Sfxn3	3
GO:1901615	organic hydroxy compound metabolic process	13/120	191/2829	0.0680628	1.6045811518324606	1.820789393072577	0.0578958	0.999939	0.999939	Scap/Sptlc2/Sptlc1/Idh2/Adh1c/Dgkq/Sgpp1/Ces1d/Ces1dl1/Plpp3/Cyp17a1/Gk/Sult1a1	13
GO:0019218	regulation of steroid metabolic process	4/120	35/2829	0.11428571428571428	2.694285714285714	2.122429597850821	0.058483777568885474	0.999939	0.999939	Scap/Dgkq/Ces1d/Cyp17a1	4
GO:0015711	organic anion transport	11/120	154/2829	0.0714286	1.6839285714285712	1.8366865144426288	0.059054085580955845	0.999939	0.999939	Slc25a22/Slc7a6/Slc38a10/Ces1d/Slc6a12/Sfxn3/Mgst1/Slc4a4/Fabp3/Kmo/Slc26a1	11
GO:0006629	lipid metabolic process	25/120	433/2829	0.057736720554272515	1.3611431870669746	1.7183269071636822	0.0600665	0.999939	0.999939	Pigu/Gstp1/Scap/Sptlc2/Sptlc1/Atp5f1a/Adh1c/Dgkq/Sccpdh/Cth/Ptdss2/Sgpp1/Mppe1/Ces1d/Ces1dl1/A3galt2/Plpp3/Atp5f1b/Ehhadh/Cyp17a1/Gk/Pafah1b3/Crppa/Fabp3/Sult1a1	25
GO:0009259	ribonucleotide metabolic process	9/120	119/2829	0.0756303	1.7829831932773108	1.836399214638845	0.0627914	0.999939	0.999939	Atp5pb/Atp5f1a/Atp5f1d/Pfkl/Uqcc3/Atp5f1b/Slc4a4/Ampd3/Sult1a1	9
GO:0090181	regulation of cholesterol metabolic process	3/120	22/2829	0.13636363636363635	3.214772727272727	2.1945482010629838	0.0636896	0.999939	0.999939	Scap/Dgkq/Ces1d	3
GO:0006720	isoprenoid metabolic process	4/120	36/2829	0.1111111111111111	2.6194444444444445	2.0578213066804403	0.063721	0.999939	0.999939	Adh1c/Ces1d/Ces1dl1/Crppa	4
GO:0002639	positive regulation of immunoglobulin production	2/120	2829-10-01	0.2	4.715000000000001	2.4764929913173943	0.0642611	0.999939	0.999939	Hpx/Phb1	2
GO:0002920	regulation of humoral immune response	2/120	2829-10-01	0.2	4.715000000000001	2.4764929913173943	0.0642611	0.999939	0.999939	Hpx/Phb1	2
GO:0046596	regulation of viral entry into host cell	2/120	2829-10-01	0.2	4.715000000000001	2.4764929913173943	0.0642611	0.999939	0.999939	Furin/Fcnb	2
GO:0046885	regulation of hormone biosynthetic process	2/120	2829-10-01	0.2	4.715000000000001	2.4764929913173943	0.0642611	0.999939	0.999939	Dgkq/Cyp17a1	2
GO:0090205	positive regulation of cholesterol metabolic process	2/120	2829-10-01	0.2	4.715000000000001	2.4764929913173943	0.0642611	0.999939	0.999939	Scap/Ces1d	2
GO:0043436	oxoacid metabolic process	20/120	336/2829	0.0595238	1.4032738095238095	1.6570451439041496	0.0697026	0.999939	0.999939	Gstp1/Scap/Ass1/Gatm/Gclc/Idh2/Bhmt/Adh1c/Cth/Pfkl/Glud1/Ces1d/Ehhadh/Cyp17a1/Gk/Slc4a4/Fabp3/Kmo/Sult1a1/Thap4	20
GO:0016101	diterpenoid metabolic process	3/120	23/2829	0.13043478260869565	3.075	2.1026355784232535	0.071056	0.999939	0.999939	Adh1c/Ces1d/Ces1dl1	3
GO:0046718	symbiont entry into host cell	3/120	23/2829	0.13043478260869565	3.075	2.1026355784232535	0.071056	0.999939	0.999939	Furin/Fcnb/Phb1	3
GO:0006082	organic acid metabolic process	20/120	338/2829	0.0591716	1.3949704142011834	1.6284029289694415	0.0732233	0.999939	0.999939	Gstp1/Scap/Ass1/Gatm/Gclc/Idh2/Bhmt/Adh1c/Cth/Pfkl/Glud1/Ces1d/Ehhadh/Cyp17a1/Gk/Slc4a4/Fabp3/Kmo/Sult1a1/Thap4	20
GO:0019693	ribose phosphate metabolic process	9/120	123/2829	0.0731707	1.725	1.730025439041925	0.0742382	0.999939	0.999939	Atp5pb/Atp5f1a/Atp5f1d/Pfkl/Uqcc3/Atp5f1b/Slc4a4/Ampd3/Sult1a1	9
GO:1901293	nucleoside phosphate biosynthetic process	8/120	105/2829	0.0761905	1.7961904761904763	1.749580378089678	0.074568	0.999939	0.999939	Atp5pb/Idh2/Atp5f1a/Atp5f1d/Uqcc3/Atp5f1b/Ampd3/Kmo	8
GO:0044283	small molecule biosynthetic process	13/120	199/2829	0.0653266	1.5400753768844224	1.6627573046572162	0.0753216	0.999939	0.999939	Gstp1/Scap/Sptlc2/Ass1/Gatm/Sptlc1/Bhmt/Dgkq/Cth/Glud1/Ces1d/Ndufa9/Kmo	13
GO:0000272	polysaccharide catabolic process	2/120	2829-11-01	0.18181818181818182	4.286363636363636	2.298091348249504	0.0764152	0.999939	0.999939	Gaa/Phkg2	2
GO:0005980	glycogen catabolic process	2/120	2829-11-01	0.18181818181818182	4.286363636363636	2.298091348249504	0.0764152	0.999939	0.999939	Gaa/Phkg2	2
GO:0008211	glucocorticoid metabolic process	2/120	2829-11-01	0.18181818181818182	4.286363636363636	2.298091348249504	0.0764152	0.999939	0.999939	Dgkq/Cyp17a1	2
GO:0009251	glucan catabolic process	2/120	2829-11-01	0.18181818181818182	4.286363636363636	2.298091348249504	0.0764152	0.999939	0.999939	Gaa/Phkg2	2
GO:0018149	peptide cross-linking	2/120	2829-11-01	0.18181818181818182	4.286363636363636	2.298091348249504	0.0764152	0.999939	0.999939	Dsp/Tgm2	2
GO:0098901	regulation of cardiac muscle cell action potential	2/120	2829-11-01	0.18181818181818182	4.286363636363636	2.298091348249504	0.0764152	0.999939	0.999939	Dsp/Atp2a2	2
GO:0008654	phospholipid biosynthetic process	7/120	88/2829	0.0795455	1.8752840909090909	1.755341724799756	0.0770868	0.999939	0.999939	Pigu/Sptlc2/Sptlc1/Dgkq/Ptdss2/Mppe1/Fabp3	7
GO:0019637	organophosphate metabolic process	21/120	361/2829	0.0581717	1.371398891966759	1.5898181474952864	0.077561	0.999939	0.999939	Pigu/Atp5pb/Sptlc2/Sptlc1/Idh2/Atp5f1a/Atp5f1d/Dgkq/Pfkl/Ptdss2/Sgpp1/Mppe1/Uqcc3/Plpp3/Atp5f1b/Gk/Slc4a4/Fabp3/Ampd3/Kmo/Sult1a1	21
GO:0042398	cellular modified amino acid biosynthetic process	3/120	24/2829	0.125	2.94687	2.015594104825392	0.0787875	0.999939	0.999939	Gatm/Gclc/Ptdss2	3
GO:0046942	carboxylic acid transport	9/120	125/2829	0.072	1.6973999999999998	1.6782607162463743	0.0804193	0.999939	0.999939	Slc25a22/Slc7a6/Slc38a10/Ces1d/Slc6a12/Sfxn3/Fabp3/Kmo/Slc26a1	9
GO:0045471	response to ethanol	7/120	89/2829	0.0786517	1.8542134831460675	1.7231058907653034	0.0808496	0.999939	0.999939	Gstp1/Atp5f1a/Adh1c/Sdf4/Gk/Phb1/Alad	7
GO:0015849	organic acid transport	9/120	126/2829	0.0714286	1.6839285714285712	1.652718238440133	0.0836249	0.999939	0.999939	Slc25a22/Slc7a6/Slc38a10/Ces1d/Slc6a12/Sfxn3/Fabp3/Kmo/Slc26a1	9
GO:0042177	negative regulation of protein catabolic process	4/120	40/2829	0.1	2.3575000000000004	1.8195810275157798	0.0870233	0.999939	0.999939	Furin/Phb1/Alad/Tmem132a	4
GO:0009117	nucleotide metabolic process	11/120	165/2829	0.0666667	1.5716666666666665	1.592368414713105	0.0874425	0.999939	0.999939	Atp5pb/Idh2/Atp5f1a/Atp5f1d/Pfkl/Uqcc3/Atp5f1b/Slc4a4/Ampd3/Kmo/Sult1a1	11
GO:0002026	regulation of the force of heart contraction	2/120	2829-12-01	0.16666666666666666	3.9291666666666667	2.1397700570440783	0.0892249	0.999939	0.999939	Gaa/Atp2a2	2
GO:0010893	positive regulation of steroid biosynthetic process	2/120	2829-12-01	0.16666666666666666	3.9291666666666667	2.1397700570440783	0.0892249	0.999939	0.999939	Scap/Cyp17a1	2
GO:0032350	regulation of hormone metabolic process	2/120	2829-12-01	0.16666666666666666	3.9291666666666667	2.1397700570440783	0.0892249	0.999939	0.999939	Dgkq/Cyp17a1	2
GO:0070873	regulation of glycogen metabolic process	2/120	2829-12-01	0.16666666666666666	3.9291666666666667	2.1397700570440783	0.0892249	0.999939	0.999939	Grb10/Phkg2	2
GO:0086004	regulation of cardiac muscle cell contraction	2/120	2829-12-01	0.16666666666666666	3.9291666666666667	2.1397700570440783	0.0892249	0.999939	0.999939	Dsp/Atp2a2	2
GO:2001057	reactive nitrogen species metabolic process	4/120	41/2829	0.097561	2.3	1.7644717886989454	0.0934173	0.999939	0.999939	Ass1/Slc7a6/Tmem106a/Thap4	4
GO:0018205	peptidyl-lysine modification	3/120	26/2829	0.11538461538461539	2.720192307692308	1.8542912520027919	0.0952889	0.999939	0.999939	Plod1/Cth/Tgm2	3
GO:0019646	aerobic electron transport chain	3/120	26/2829	0.11538461538461539	2.720192307692308	1.8542912520027919	0.0952889	0.999939	0.999939	Cox5b/Uqcc3/Ndufs2	3
GO:0030148	sphingolipid biosynthetic process	3/120	26/2829	0.11538461538461539	2.720192307692308	1.8542912520027919	0.0952889	0.999939	0.999939	Sptlc2/Sptlc1/A3galt2	3
GO:0044409	symbiont entry into host	3/120	26/2829	0.11538461538461539	2.720192307692308	1.8542912520027919	0.0952889	0.999939	0.999939	Furin/Fcnb/Phb1	3
GO:0010817	regulation of hormone levels	11/120	168/2829	0.0654762	1.5436011904761906	1.5287568844786923	0.0964429	0.999939	0.999939	Adh1c/Dgkq/Slc25a22/Pfkl/Glud1/Ces1d/Ces1dl1/Vamp7/Furin/Cyp17a1/Sult1a1	11
GO:0003333	amino acid transmembrane transport	4/120	42/2829	0.0952381	2.245238095238095	1.710938434425421	0.10002900779383145	0.999939	0.999939	Slc25a22/Slc7a6/Slc38a10/Sfxn3	4
GO:0044255	cellular lipid metabolic process	19/120	331/2829	0.0574018	1.3532477341389728	1.4392060889560299	0.10093844455092653	0.999939	0.999939	Pigu/Gstp1/Scap/Sptlc2/Sptlc1/Adh1c/Dgkq/Sccpdh/Ptdss2/Sgpp1/Mppe1/Ces1d/Ces1dl1/A3galt2/Plpp3/Ehhadh/Gk/Crppa/Fabp3	19
GO:0006536	glutamate metabolic process	2/120	13/2829	0.15384615384615385	3.6269230769230774	1.9976919966329634	0.10261370674506086	0.999939	0.999939	Gclc/Glud1	2
GO:0008207	C21-steroid hormone metabolic process	2/120	13/2829	0.15384615384615385	3.6269230769230774	1.9976919966329634	0.10261370674506086	0.999939	0.999939	Dgkq/Cyp17a1	2
GO:0009072	aromatic amino acid metabolic process	2/120	13/2829	0.15384615384615385	3.6269230769230774	1.9976919966329634	0.10261370674506086	0.999939	0.999939	Kmo/Thap4	2
GO:0010257	NADH dehydrogenase complex assembly	2/120	13/2829	0.15384615384615385	3.6269230769230774	1.9976919966329634	0.10261370674506086	0.999939	0.999939	Ndufs2/Ndufa9	2
GO:0010269	response to selenium ion	2/120	13/2829	0.15384615384615385	3.6269230769230774	1.9976919966329634	0.10261370674506086	0.999939	0.999939	Gpx3/Alad	2
GO:0032981	mitochondrial respiratory chain complex I assembly	2/120	13/2829	0.15384615384615385	3.6269230769230774	1.9976919966329634	0.10261370674506086	0.999939	0.999939	Ndufs2/Ndufa9	2
GO:0042181	ketone biosynthetic process	2/120	13/2829	0.15384615384615385	3.6269230769230774	1.9976919966329634	0.10261370674506086	0.999939	0.999939	Dgkq/Ndufa9	2
GO:0043043	peptide biosynthetic process	2/120	13/2829	0.15384615384615385	3.6269230769230774	1.9976919966329634	0.10261370674506086	0.999939	0.999939	Gclc/Furin	2
GO:0071371	cellular response to gonadotropin stimulus	2/120	13/2829	0.15384615384615385	3.6269230769230774	1.9976919966329634	0.10261370674506086	0.999939	0.999939	Gclc/Cyp17a1	2
GO:0072525	pyridine-containing compound biosynthetic process	2/120	13/2829	0.15384615384615385	3.6269230769230774	1.9976919966329634	0.10261370674506086	0.999939	0.999939	Idh2/Kmo	2
GO:0030111	regulation of Wnt signaling pathway	5/120	59/2829	0.0847458	1.9978813559322033	1.6300121921702355	0.10263232207848615	0.999939	0.999939	Csnk1g1/Pbxip1/Grb10/Plpp3/Tmem132a	5
GO:0019752	carboxylic acid metabolic process	19/120	332/2829	0.0572289	1.3491716867469878	1.4250319927711992	0.10324031469970517	0.999939	0.999939	Gstp1/Scap/Ass1/Gatm/Gclc/Idh2/Bhmt/Adh1c/Cth/Pfkl/Glud1/Ces1d/Ehhadh/Cyp17a1/Gk/Slc4a4/Fabp3/Kmo/Thap4	19
GO:0005977	glycogen metabolic process	3/120	27/2829	0.1111111111111111	2.6194444444444445	1.7792611401210494	0.10402866033670995	0.999939	0.999939	Gaa/Grb10/Phkg2	3
GO:0042775	mitochondrial ATP synthesis coupled electron transport	3/120	27/2829	0.1111111111111111	2.6194444444444445	1.7792611401210494	0.10402866033670995	0.999939	0.999939	Cox5b/Uqcc3/Ndufs2	3
GO:0044042	glucan metabolic process	3/120	27/2829	0.1111111111111111	2.6194444444444445	1.7792611401210494	0.10402866033670995	0.999939	0.999939	Gaa/Grb10/Phkg2	3
GO:0071216	cellular response to biotic stimulus	6/120	77/2829	0.0779221	1.837012987012987	1.5670366986523454	0.10573123143768702	0.999939	0.999939	Gstp1/Ass1/Cyp17a1/Ncl/Ccdc47/Kmo	6
GO:0006576	biogenic amine metabolic process	3/120	28/2829	0.10714285714285714	2.525892857142857	1.707545655195364	0.11307342650878682	0.999939	0.999939	Aoc1/Kmo/Sult1a1	3
GO:0009064	glutamine family amino acid metabolic process	3/120	28/2829	0.10714285714285714	2.525892857142857	1.707545655195364	0.11307342650878682	0.999939	0.999939	Ass1/Gclc/Glud1	3
GO:0032612	interleukin-1 production	3/120	28/2829	0.10714285714285714	2.525892857142857	1.707545655195364	0.11307342650878682	0.999939	0.999939	Gstp1/Tmed10/Tmem106a	3
GO:0032652	regulation of interleukin-1 production	3/120	28/2829	0.10714285714285714	2.525892857142857	1.707545655195364	0.11307342650878682	0.999939	0.999939	Gstp1/Tmed10/Tmem106a	3
GO:0042773	ATP synthesis coupled electron transport	3/120	28/2829	0.10714285714285714	2.525892857142857	1.707545655195364	0.11307342650878682	0.999939	0.999939	Cox5b/Uqcc3/Ndufs2	3
GO:0046165	alcohol biosynthetic process	5/120	61/2829	0.0819672	1.9323770491803278	1.5491706925331936	0.11423903007746276	0.999939	0.999939	Scap/Sptlc2/Sptlc1/Dgkq/Ces1d	5
GO:0002637	regulation of immunoglobulin production	2/120	14/2829	0.14285714285714285	3.3678571428571424	1.8689863879742228	0.11651050302110143	0.999939	0.999939	Hpx/Phb1	2
GO:0032365	intracellular lipid transport	2/120	14/2829	0.14285714285714285	3.3678571428571424	1.8689863879742228	0.11651050302110143	0.999939	0.999939	Sgpp1/Fabp3	2
GO:0042168	heme metabolic process	2/120	14/2829	0.14285714285714285	3.3678571428571424	1.8689863879742228	0.11651050302110143	0.999939	0.999939	Hpx/Alad	2
GO:0046689	response to mercury ion	2/120	14/2829	0.14285714285714285	3.3678571428571424	1.8689863879742228	0.11651050302110143	0.999939	0.999939	Gatm/Alad	2
GO:0052372	modulation by symbiont of entry into host	2/120	14/2829	0.14285714285714285	3.3678571428571424	1.8689863879742228	0.11651050302110143	0.999939	0.999939	Furin/Fcnb	2
GO:0120178	steroid hormone biosynthetic process	2/120	14/2829	0.14285714285714285	3.3678571428571424	1.8689863879742228	0.11651050302110143	0.999939	0.999939	Dgkq/Cyp17a1	2
GO:1903115	regulation of actin filament-based movement	2/120	14/2829	0.14285714285714285	3.3678571428571424	1.8689863879742228	0.11651050302110143	0.999939	0.999939	Dsp/Atp2a2	2
GO:0072330	monocarboxylic acid biosynthetic process	5/120	62/2829	0.0806452	1.9012096774193548	1.5098817467875203	0.12027069855276035	0.999939	0.999939	Gstp1/Scap/Gatm/Ces1d/Kmo	5
GO:0043547	positive regulation of GTPase activity	4/120	45/2829	0.0888889	2.0955555555555554	1.55895	0.12111372594833983	0.999939	0.999939	Arhgap35/Tgm2/Ralgapb/Sh3bp1	4
GO:0002532	production of molecular mediator involved in inflammatory response	3/120	29/2829	0.10344827586206896	2.4387931034482757	1.6388686731226434	0.12240707475754314	0.999939	0.999939	Pbxip1/Vamp7/Pld3	3
GO:0006112	energy reserve metabolic process	3/120	29/2829	0.10344827586206896	2.4387931034482757	1.6388686731226434	0.12240707475754314	0.999939	0.999939	Gaa/Grb10/Phkg2	3
GO:0030177	positive regulation of Wnt signaling pathway	3/120	29/2829	0.10344827586206896	2.4387931034482757	1.6388686731226434	0.12240707475754314	0.999939	0.999939	Csnk1g1/Pbxip1/Tmem132a	3
GO:0032890	regulation of organic acid transport	3/120	29/2829	0.10344827586206896	2.4387931034482757	1.6388686731226434	0.12240707475754314	0.999939	0.999939	Ces1d/Fabp3/Kmo	3
GO:0034220	monoatomic ion transmembrane transport	16/120	278/2829	0.057554	1.356834532374101	1.318438474186959	0.12455698686272053	0.999939	0.999939	Atp5pb/Atp5f1a/Cox5b/Magt1/Atp5f1d/Slc25a22/Atp2a2/Slc38a10/Slc6a12/Atp5f1b/Tmem109/Alg10/Sfxn3/Slc4a4/Ndufs2/Slc26a1	16
GO:0043200	response to amino acid	6/120	81/2829	0.0740741	1.7462962962962962	1.4340729849040081	0.12661623236159733	0.999939	0.999939	Gstp1/Ass1/Gclc/Slc6a12/Atp5f1b/Alad	6
GO:1901698	response to nitrogen compound	24/120	448/2829	0.0535714	1.2629464285714285	1.276592853336756	0.12661868528113082	0.999939	0.999939	Gstp1/Scap/Ass1/Gatm/Gclc/Atp5f1a/Cox5b/Dgkq/Grb10/Atp2a2/Tgm2/Ces1d/Ppp2r2a/Slc6a12/Atp5f1b/Cyp17a1/Tmed10/Gk/Phb1/Ncl/Alad/Ccdc47/Gpr173/Fabp3	24
GO:0006644	phospholipid metabolic process	9/120	138/2829	0.0652174	1.5375	1.3623446355393727	0.12803706037906426	0.999939	0.999939	Pigu/Sptlc2/Sptlc1/Dgkq/Ptdss2/Sgpp1/Mppe1/Plpp3/Fabp3	9
GO:0006520	amino acid metabolic process	7/120	100/2829	0.07	1.6502500000000002	1.3931709692654974	0.1290947589996611	0.999939	0.999939	Ass1/Gclc/Bhmt/Cth/Glud1/Kmo/Thap4	7
GO:0006778	porphyrin-containing compound metabolic process	2/120	15/2829	0.13333333333333333	3.143333333333333	1.7514555676299914	0.1308489436220234	0.999939	0.999939	Hpx/Alad	2
GO:0006911	phagocytosis, engulfment	2/120	15/2829	0.13333333333333333	3.143333333333333	1.7514555676299914	0.1308489436220234	0.999939	0.999939	Vamp7/Sh3bp1	2
GO:0032881	regulation of polysaccharide metabolic process	2/120	15/2829	0.13333333333333333	3.143333333333333	1.7514555676299914	0.1308489436220234	0.999939	0.999939	Grb10/Phkg2	2
GO:0043094	cellular metabolic compound salvage	2/120	15/2829	0.13333333333333333	3.143333333333333	1.7514555676299914	0.1308489436220234	0.999939	0.999939	Bhmt/Ampd3	2
GO:0043277	apoptotic cell clearance	2/120	15/2829	0.13333333333333333	3.143333333333333	1.7514555676299914	0.1308489436220234	0.999939	0.999939	Tgm2/Fcnb	2
GO:0043903	regulation of biological process involved in symbiotic interaction	2/120	15/2829	0.13333333333333333	3.143333333333333	1.7514555676299914	0.1308489436220234	0.999939	0.999939	Furin/Fcnb	2
GO:0051938	L-glutamate import	2/120	15/2829	0.13333333333333333	3.143333333333333	1.7514555676299914	0.1308489436220234	0.999939	0.999939	Slc25a22/Kmo	2
GO:0006721	terpenoid metabolic process	3/120	30/2829	0.1	2.3575000000000004	1.572985935366315	0.13201320133546612	0.999939	0.999939	Adh1c/Ces1d/Ces1dl1	3
GO:0045017	glycerolipid biosynthetic process	6/120	82/2829	0.0731707	1.725	1.4019787342065568	0.13213355756136053	0.999939	0.999939	Pigu/Dgkq/Ptdss2/Mppe1/Gk/Fabp3	6
GO:0006638	neutral lipid metabolic process	4/120	47/2829	0.0851064	2.006382978723404	1.464062011549545	0.13614893048873805	0.999939	0.999939	Dgkq/Ces1d/Ces1dl1/Gk	4
GO:0006639	acylglycerol metabolic process	4/120	47/2829	0.0851064	2.006382978723404	1.464062011549545	0.13614893048873805	0.999939	0.999939	Dgkq/Ces1d/Ces1dl1/Gk	4
GO:0016052	carbohydrate catabolic process	5/120	65/2829	0.0769231	1.8134615384615387	1.3962092334884189	0.13923999504406942	0.999939	0.999939	Gaa/Pfkl/Gk/Slc4a4/Phkg2	5
GO:0071396	cellular response to lipid	11/120	181/2829	0.0607735	1.4327348066298342	1.2662747553697715	0.14167459964195975	0.999939	0.999939	Gstp1/Ass1/Atp5f1a/Dgkq/Ces1d/Cyp17a1/Phb1/Mgst1/Ncl/Kmo/Strn3	11
GO:0043603	amide metabolic process	10/120	161/2829	0.062111801242236024	1.4642857142857144	1.27653	0.14174781171908524	0.999939	0.999939	Gstp1/Sptlc2/Ass1/Sptlc1/Gclc/Cth/Plpp3/Furin/Tmed10/Mgst1	10
GO:0005976	polysaccharide metabolic process	3/120	31/2829	0.0967742	2.2814516129032256	1.5096804356718165	0.1418752559526724	0.999939	0.999939	Gaa/Grb10/Phkg2	3
GO:0019217	regulation of fatty acid metabolic process	3/120	31/2829	0.0967742	2.2814516129032256	1.5096804356718165	0.1418752559526724	0.999939	0.999939	Scap/Gk/Fabp3	3
GO:0170041	non-proteinogenic amino acid metabolic process	3/120	31/2829	0.0967742	2.2814516129032256	1.5096804356718165	0.1418752559526724	0.999939	0.999939	Ass1/Cth/Kmo	3
GO:1902475	L-alpha-amino acid transmembrane transport	3/120	31/2829	0.0967742	2.2814516129032256	1.5096804356718165	0.1418752559526724	0.999939	0.999939	Slc25a22/Slc7a6/Slc38a10	3
GO:0001101	response to acid chemical	6/120	84/2829	0.0714286	1.6839285714285712	1.3390754213645988	0.14350929236985038	0.999939	0.999939	Gstp1/Ass1/Gclc/Slc6a12/Atp5f1b/Alad	6
GO:0010042	response to manganese ion	2/120	16/2829	0.125	2.94687	1.6433838573068544	0.14556735508261043	0.999939	0.999939	A3galt2/Atp5f1b	2
GO:0032732	positive regulation of interleukin-1 production	2/120	16/2829	0.125	2.94687	1.6433838573068544	0.14556735508261043	0.999939	0.999939	Tmed10/Tmem106a	2
GO:0086001	cardiac muscle cell action potential	2/120	16/2829	0.125	2.94687	1.6433838573068544	0.14556735508261043	0.999939	0.999939	Dsp/Atp2a2	2
GO:0098900	regulation of action potential	2/120	16/2829	0.125	2.94687	1.6433838573068544	0.14556735508261043	0.999939	0.999939	Dsp/Atp2a2	2
GO:0099024	plasma membrane invagination	2/120	16/2829	0.125	2.94687	1.6433838573068544	0.14556735508261043	0.999939	0.999939	Vamp7/Sh3bp1	2
GO:0046474	glycerophospholipid biosynthetic process	5/120	66/2829	0.0757576	1.7859848484848484	1.3596324541655447	0.14584264863222152	0.999939	0.999939	Pigu/Dgkq/Ptdss2/Mppe1/Fabp3	5
GO:0048545	response to steroid hormone	10/120	162/2829	0.0617284	1.4552469135802468	1.2557952401145722	0.14587693524360892	0.999939	0.999939	Gstp1/Ass1/Atp5f1a/Adh1c/Gpx3/Cyp17a1/Phb1/Alad/Sult1a1/Strn3	10
GO:0044272	sulfur compound biosynthetic process	4/120	49/2829	0.0816327	1.9244897959183673	1.3737369730822273	0.1519037036548489	0.999939	0.999939	Gstp1/Gclc/Bhmt/Cth	4
GO:0007259	cell surface receptor signaling pathway via JAK-STAT	3/120	32/2829	0.09375	2.21016	1.448758600511029	0.15197662418725646	0.999939	0.999939	Pigu/Hpx/Prl6a1	3
GO:0071222	cellular response to lipopolysaccharide	5/120	67/2829	0.0746269	1.759328358208955	1.323673903778833	0.15257873821632328	0.999939	0.999939	Gstp1/Ass1/Cyp17a1/Ncl/Kmo	5
GO:1905039	carboxylic acid transmembrane transport	5/120	68/2829	0.0735294	1.7334558823529413	1.2883120594440136	0.159444	0.999939	0.999939	Slc25a22/Slc7a6/Slc38a10/Sfxn3/Slc26a1	5
GO:0002377	immunoglobulin production	2/120	17/2829	0.11764705882352941	2.773529411764706	1.5434089725744957	0.16060842398130712	0.999939	0.999939	Hpx/Phb1	2
GO:0006400	tRNA modification	2/120	17/2829	0.11764705882352941	2.773529411764706	1.5434089725744957	0.16060842398130712	0.999939	0.999939	Elp1/Elp6	2
GO:0009066	aspartate family amino acid metabolic process	2/120	17/2829	0.11764705882352941	2.773529411764706	1.5434089725744957	0.16060842398130712	0.999939	0.999939	Ass1/Bhmt	2
GO:0009409	response to cold	2/120	17/2829	0.11764705882352941	2.773529411764706	1.5434089725744957	0.16060842398130712	0.999939	0.999939	Ces1d/Atp5f1b	2
GO:0033013	tetrapyrrole metabolic process	2/120	17/2829	0.11764705882352941	2.773529411764706	1.5434089725744957	0.16060842398130712	0.999939	0.999939	Hpx/Alad	2
GO:0046685	response to arsenic-containing substance	2/120	17/2829	0.11764705882352941	2.773529411764706	1.5434089725744957	0.16060842398130712	0.999939	0.999939	Gclc/Alad	2
GO:0046839	phospholipid dephosphorylation	2/120	17/2829	0.11764705882352941	2.773529411764706	1.5434089725744957	0.16060842398130712	0.999939	0.999939	Sgpp1/Plpp3	2
GO:0086003	cardiac muscle cell contraction	2/120	17/2829	0.11764705882352941	2.773529411764706	1.5434089725744957	0.16060842398130712	0.999939	0.999939	Dsp/Atp2a2	2
GO:0030258	lipid modification	6/120	87/2829	0.0689655	1.6258620689655172	1.2477579787375221	0.16139078620092065	0.999939	0.999939	Dgkq/Sgpp1/A3galt2/Plpp3/Ehhadh/Fabp3	6
GO:0009308	amine metabolic process	3/120	33/2829	0.0909091	2.143181818181818	1.390047106449711	0.16230070164879784	0.999939	0.999939	Aoc1/Kmo/Sult1a1	3
GO:0043535	regulation of blood vessel endothelial cell migration	3/120	33/2829	0.0909091	2.143181818181818	1.390047106449711	0.16230070164879784	0.999939	0.999939	Atp5f1a/Atp5f1b/Sh3bp1	3
GO:0060048	cardiac muscle contraction	3/120	33/2829	0.0909091	2.143181818181818	1.390047106449711	0.16230070164879784	0.999939	0.999939	Gaa/Dsp/Atp2a2	3
GO:0097305	response to alcohol	9/120	146/2829	0.0616438	1.4532534246575344	1.183403934388398	0.163516	0.999939	0.999939	Gstp1/Atp5f1a/Adh1c/Sdf4/Ces1d/Gpx3/Gk/Phb1/Alad	9
GO:1903825	organic acid transmembrane transport	5/120	69/2829	0.0724638	1.7083333333333333	1.2535264640357213	0.16643500712351597	0.999939	0.999939	Slc25a22/Slc7a6/Slc38a10/Sfxn3/Slc26a1	5
GO:0032496	response to lipopolysaccharide	8/120	127/2829	0.0629921	1.4850393700787403	1.1769608108233818	0.16794498278334657	0.999939	0.999939	Gstp1/Ass1/Atp2a2/Cyp17a1/Mgst1/Ncl/Alad/Kmo	8
GO:0002699	positive regulation of immune effector process	4/120	51/2829	0.0784314	1.8490196078431371	1.28755	0.16831994252806334	0.999939	0.999939	Hpx/Vamp7/Fcnb/Phb1	4
GO:0006672	ceramide metabolic process	3/120	34/2829	0.0882353	2.0801470588235293	1.333390212362757	0.17283096049948865	0.999939	0.999939	Sptlc2/Sptlc1/Plpp3	3
GO:0071219	cellular response to molecule of bacterial origin	5/120	70/2829	0.0714286	1.6839285714285712	1.2192976585074375	0.17354676684185444	0.999939	0.999939	Gstp1/Ass1/Cyp17a1/Ncl/Kmo	5
GO:0071383	cellular response to steroid hormone stimulus	5/120	70/2829	0.0714286	1.6839285714285712	1.2192976585074375	0.17354676684185444	0.999939	0.999939	Gstp1/Ass1/Atp5f1a/Phb1/Strn3	5
GO:0033143	regulation of intracellular steroid hormone receptor signaling pathway	2/120	18/2829	0.1111111111111111	2.6194444444444445	1.4504331156111265	0.17591894303852879	0.999939	0.999939	Phb1/Strn3	2
GO:0005975	carbohydrate metabolic process	10/120	169/2829	0.0591716	1.3949704142011834	1.114276374546272	0.17649338378495477	0.999939	0.999939	Gaa/Gclc/Idh2/Dgkq/Pfkl/Grb10/A3galt2/Gk/Slc4a4/Phkg2	10
GO:0062013	positive regulation of small molecule metabolic process	4/120	52/2829	0.0769231	1.8134615384615387	1.245881045821628	0.17675728560020215	0.999939	0.999939	Scap/Ces1d/Slc4a4/Phkg2	4
GO:0046890	regulation of lipid biosynthetic process	5/120	71/2829	0.0704225	1.6602112676056338	1.1856071194193332	0.1807751460782391	0.999939	0.999939	Scap/Dgkq/Ces1d/Cyp17a1/Fabp3	5
GO:2001237	negative regulation of extrinsic apoptotic signaling pathway	3/120	35/2829	0.0857143	2.020714285714286	1.278647510678256	0.1835510088992328	0.999939	0.999939	Gstp1/Gclc/Pak5	3
GO:0002237	response to molecule of bacterial origin	8/120	130/2829	0.0615385	1.450769230769231	1.107261808753243	0.18369654990094164	0.999939	0.999939	Gstp1/Ass1/Atp2a2/Cyp17a1/Mgst1/Ncl/Alad/Kmo	8
GO:0044282	small molecule catabolic process	9/120	151/2829	0.059602649006622516	1.405132450331126	1.0767280848076135	0.187877	0.999939	0.999939	Adh1c/Pfkl/Glud1/Ces1d/Ehhadh/Gk/Fabp3/Kmo/Sult1a1	9
GO:0031331	positive regulation of cellular catabolic process	5/120	72/2829	0.0694444	1.637152777777778	1.1524372012055735	0.18811567538698099	0.999939	0.999939	Sptlc2/Sptlc1/Slc4a4/Phkg2/Plekhf1	5
GO:0062012	regulation of small molecule metabolic process	7/120	111/2829	0.0630631	1.4867117117117117	1.100865807836114	0.18894069832602406	0.999939	0.999939	Scap/Dgkq/Ces1d/Gk/Slc4a4/Fabp3/Phkg2	7
GO:0006890	retrograde vesicle-mediated transport, Golgi to endoplasmic reticulum	2/120	19/2829	0.10526315789473684	2.481578947368421	1.3635600285795493	0.19144957063138374	0.999939	0.999939	Plpp3/Tmed10	2
GO:0032371	regulation of sterol transport	2/120	19/2829	0.10526315789473684	2.481578947368421	1.3635600285795493	0.19144957063138374	0.999939	0.999939	Ces1d/Furin	2
GO:0032374	regulation of cholesterol transport	2/120	19/2829	0.10526315789473684	2.481578947368421	1.3635600285795493	0.19144957063138374	0.999939	0.999939	Ces1d/Furin	2
GO:0046461	neutral lipid catabolic process	2/120	19/2829	0.10526315789473684	2.481578947368421	1.3635600285795493	0.19144957063138374	0.999939	0.999939	Ces1d/Ces1dl1	2
GO:0046464	acylglycerol catabolic process	2/120	19/2829	0.10526315789473684	2.481578947368421	1.3635600285795493	0.19144957063138374	0.999939	0.999939	Ces1d/Ces1dl1	2
GO:0070373	negative regulation of ERK1 and ERK2 cascade	2/120	19/2829	0.10526315789473684	2.481578947368421	1.3635600285795493	0.19144957063138374	0.999939	0.999939	Gstp1/Phb1	2
GO:0072521	purine-containing compound metabolic process	11/120	193/2829	0.0569948	1.3436528497409328	1.0407627123434084	0.19195904555194843	0.999939	0.999939	Atp5pb/Idh2/Atp5f1a/Atp5f1d/Pfkl/Uqcc3/Atp5f1b/Slc4a4/Ampd3/Kmo/Sult1a1	11
GO:0006109	regulation of carbohydrate metabolic process	4/120	54/2829	0.0740741	1.7462962962962962	1.1652054185815395	0.1940518316279102	0.999939	0.999939	Dgkq/Grb10/Slc4a4/Phkg2	4
GO:0070542	response to fatty acid	3/120	36/2829	0.0833333	1.9645833333333333	1.225692021860691	0.19444464390513308	0.999939	0.999939	Ass1/Alad/Fabp3	3
GO:0097696	cell surface receptor signaling pathway via STAT	3/120	36/2829	0.0833333	1.9645833333333333	1.225692021860691	0.19444464390513308	0.999939	0.999939	Pigu/Hpx/Prl6a1	3
GO:0046486	glycerolipid metabolic process	8/120	133/2829	0.0601504	1.4180451127819547	1.039237597493715	0.20007300936727893	0.999939	0.999939	Pigu/Dgkq/Ptdss2/Mppe1/Ces1d/Ces1dl1/Gk/Fabp3	8
GO:0098655	monoatomic cation transmembrane transport	13/120	237/2829	0.0548523	1.293143459915612	0.9921165786334124	0.20081137430121407	0.999939	0.999939	Atp5pb/Atp5f1a/Cox5b/Magt1/Atp5f1d/Slc25a22/Atp2a2/Slc6a12/Atp5f1b/Tmem109/Alg10/Slc4a4/Ndufs2	13
GO:0010594	regulation of endothelial cell migration	4/120	55/2829	0.0727273	1.7145454545454546	1.126117740671234	0.20289339248391935	0.999939	0.999939	Atp5f1a/Plpp3/Atp5f1b/Sh3bp1	4
GO:0006970	response to osmotic stress	3/120	37/2829	0.0810811	1.9114864864864864	1.1744085717527695	0.20549589832193563	0.999939	0.999939	Slc6a12/Kmo/Tsc22d3	3
GO:0022904	respiratory electron transport chain	3/120	37/2829	0.0810811	1.9114864864864864	1.1744085717527695	0.20549589832193563	0.999939	0.999939	Cox5b/Uqcc3/Ndufs2	3
GO:0050731	positive regulation of peptidyl-tyrosine phosphorylation	3/120	37/2829	0.0810811	1.9114864864864864	1.1744085717527695	0.20549589832193563	0.999939	0.999939	Hpx/Dgkq/Plpp3	3
GO:0009636	response to toxic substance	7/120	114/2829	0.0614035	1.4475877192982454	1.026529640301828	0.2069961216704589	0.999939	0.999939	Gstp1/Ass1/Gpx3/Cyp17a1/Mgst1/Alad/Sult1a1	7
GO:0032892	positive regulation of organic acid transport	2/120	20/2829	0.1	2.3575000000000004	1.282049487961556	0.20715460305762623	0.999939	0.999939	Fabp3/Kmo	2
GO:0042446	hormone biosynthetic process	2/120	20/2829	0.1	2.3575000000000004	1.282049487961556	0.20715460305762623	0.999939	0.999939	Dgkq/Cyp17a1	2
GO:0042537	benzene-containing compound metabolic process	2/120	20/2829	0.1	2.3575000000000004	1.282049487961556	0.20715460305762623	0.999939	0.999939	Cyp17a1/Kmo	2
GO:0043470	regulation of carbohydrate catabolic process	2/120	20/2829	0.1	2.3575000000000004	1.282049487961556	0.20715460305762623	0.999939	0.999939	Slc4a4/Phkg2	2
GO:0046513	ceramide biosynthetic process	2/120	20/2829	0.1	2.3575000000000004	1.282049487961556	0.20715460305762623	0.999939	0.999939	Sptlc2/Sptlc1	2
GO:0071364	cellular response to epidermal growth factor stimulus	2/120	20/2829	0.1	2.3575000000000004	1.282049487961556	0.20715460305762623	0.999939	0.999939	Gstp1/Ncl	2
GO:0043604	amide biosynthetic process	4/120	56/2829	0.0714286	1.6839285714285712	1.0878165171295235	0.21185398661028496	0.999939	0.999939	Sptlc2/Ass1/Sptlc1/Gclc	4
GO:0050708	regulation of protein secretion	6/120	95/2829	0.0631579	1.4889473684210526	1.0201181711704983	0.21336597246889724	0.999939	0.999939	Idh2/Slc25a22/Pfkl/Glud1/Tmed10/Tmem132a	6
GO:0007249	canonical NF-kappaB signal transduction	5/120	76/2829	0.0657895	1.550986842105263	1.0246386678677446	0.2185071843518366	0.999939	0.999939	Gstp1/Cth/Tgm2/Elp1/Tmem106a	5
GO:0050730	regulation of peptidyl-tyrosine phosphorylation	4/120	57/2829	0.0701754	1.6543859649122805	1.0502691623714515	0.22092572773426492	0.999939	0.999939	Hpx/Dgkq/Plpp3/Ncl	4
GO:0008033	tRNA processing	2/120	21/2829	0.0952381	2.245238095238095	1.20528	0.22299175891343498	0.999939	0.999939	Elp1/Elp6	2
GO:0010324	membrane invagination	2/120	21/2829	0.0952381	2.245238095238095	1.20528	0.22299175891343498	0.999939	0.999939	Vamp7/Sh3bp1	2
GO:0021762	substantia nigra development	2/120	21/2829	0.0952381	2.245238095238095	1.20528	0.22299175891343498	0.999939	0.999939	Atp5pb/Glud1	2
GO:0032755	positive regulation of interleukin-6 production	2/120	21/2829	0.0952381	2.245238095238095	1.20528	0.22299175891343498	0.999939	0.999939	Ncl/Tmem106a	2
GO:0042440	pigment metabolic process	2/120	21/2829	0.0952381	2.245238095238095	1.20528	0.22299175891343498	0.999939	0.999939	Hpx/Alad	2
GO:1904407	positive regulation of nitric oxide metabolic process	2/120	21/2829	0.0952381	2.245238095238095	1.20528	0.22299175891343498	0.999939	0.999939	Ass1/Tmem106a	2
GO:1990823	response to leukemia inhibitory factor	2/120	21/2829	0.0952381	2.245238095238095	1.20528	0.22299175891343498	0.999939	0.999939	Cth/Ncl	2
GO:1990830	cellular response to leukemia inhibitory factor	2/120	21/2829	0.0952381	2.245238095238095	1.20528	0.22299175891343498	0.999939	0.999939	Cth/Ncl	2
GO:0051384	response to glucocorticoid	6/120	97/2829	0.061855670103092786	1.4582474226804123	0.9664321604147784	0.22720704870557762	0.999939	0.999939	Gstp1/Ass1/Atp5f1a/Gpx3/Alad/Sult1a1	6
GO:0006941	striated muscle contraction	3/120	39/2829	0.0769231	1.8134615384615387	1.0764479838750103	0.2280088177921153	0.999939	0.999939	Gaa/Dsp/Atp2a2	3
GO:0022900	electron transport chain	3/120	39/2829	0.0769231	1.8134615384615387	1.0764479838750103	0.2280088177921153	0.999939	0.999939	Cox5b/Uqcc3/Ndufs2	3
GO:0046209	nitric oxide metabolic process	3/120	39/2829	0.0769231	1.8134615384615387	1.0764479838750103	0.2280088177921153	0.999939	0.999939	Ass1/Slc7a6/Tmem106a	3
GO:0051701	biological process involved in interaction with host	3/120	39/2829	0.0769231	1.8134615384615387	1.0764479838750103	0.2280088177921153	0.999939	0.999939	Furin/Fcnb/Phb1	3
GO:0071385	cellular response to glucocorticoid stimulus	3/120	39/2829	0.0769231	1.8134615384615387	1.0764479838750103	0.2280088177921153	0.999939	0.999939	Gstp1/Ass1/Atp5f1a	3
GO:0043434	response to peptide hormone	12/120	222/2829	0.0540541	1.2743243243243245	0.8959754559186528	0.22828362964153748	0.999939	0.999939	Gstp1/Scap/Ass1/Gatm/Gclc/Cox5b/Grb10/Atp2a2/Phb1/Ncl/Gpr173/Fabp3	12
GO:0014823	response to activity	4/120	58/2829	0.0689655	1.6258620689655172	1.0134450095017116	0.23010073863855637	0.999939	0.999939	Gclc/Atp5f1a/Alad/Sult1a1	4
GO:0016055	Wnt signaling pathway	5/120	78/2829	0.0641026	1.5112179487179487	0.9634605187779738	0.2342544429872839	0.999939	0.999939	Csnk1g1/Pbxip1/Grb10/Plpp3/Tmem132a	5
GO:0006956	complement activation	2/120	22/2829	0.0909091	2.143181818181818	1.1327426835656038	0.2389219749799351	0.999939	0.999939	Fcnb/Phb1	2
GO:0043536	positive regulation of blood vessel endothelial cell migration	2/120	22/2829	0.0909091	2.143181818181818	1.1327426835656038	0.2389219749799351	0.999939	0.999939	Atp5f1a/Atp5f1b	2
GO:0046928	regulation of neurotransmitter secretion	2/120	22/2829	0.0909091	2.143181818181818	1.1327426835656038	0.2389219749799351	0.999939	0.999939	Atp2a2/Kmo	2
GO:0048857	neural nucleus development	2/120	22/2829	0.0909091	2.143181818181818	1.1327426835656038	0.2389219749799351	0.999939	0.999939	Atp5pb/Glud1	2
GO:0050709	negative regulation of protein secretion	2/120	22/2829	0.0909091	2.143181818181818	1.1327426835656038	0.2389219749799351	0.999939	0.999939	Idh2/Pfkl	2
GO:0097066	response to thyroid hormone	2/120	22/2829	0.0909091	2.143181818181818	1.1327426835656038	0.2389219749799351	0.999939	0.999939	Gclc/Cox5b	2
GO:0006694	steroid biosynthetic process	4/120	59/2829	0.0677966	1.5983050847457627	0.9773151657513259	0.23937116893383395	0.999939	0.999939	Scap/Dgkq/Ces1d/Cyp17a1	4
GO:0009266	response to temperature stimulus	4/120	59/2829	0.0677966	1.5983050847457627	0.9773151657513259	0.23937116893383395	0.999939	0.999939	Gclc/Atp2a2/Ces1d/Atp5f1b	4
GO:0043087	regulation of GTPase activity	4/120	59/2829	0.0677966	1.5983050847457627	0.9773151657513259	0.23937116893383395	0.999939	0.999939	Arhgap35/Tgm2/Ralgapb/Sh3bp1	4
GO:0021549	cerebellum development	3/120	40/2829	0.075	1.76812	1.0295879755142234	0.23944007324543587	0.999939	0.999939	Sdf4/Atrn/Glud1	3
GO:0043534	blood vessel endothelial cell migration	3/120	40/2829	0.075	1.76812	1.0295879755142234	0.23944007324543587	0.999939	0.999939	Atp5f1a/Atp5f1b/Sh3bp1	3
GO:0046032	ADP catabolic process	3/120	40/2829	0.075	1.76812	1.0295879755142234	0.23944007324543587	0.999939	0.999939	Pfkl/Slc4a4/Ampd3	3
GO:0098869	cellular oxidant detoxification	3/120	40/2829	0.075	1.76812	1.0295879755142234	0.23944007324543587	0.999939	0.999939	Gstp1/Gpx3/Mgst1	3
GO:0009725	response to hormone	20/120	401/2829	0.0498753	1.1758104738154613	0.7996840106191723	0.24751634100549472	0.999939	0.999939	Gstp1/Plod1/Scap/Ass1/Gatm/Gclc/Atp5f1a/Cox5b/Adh1c/Grb10/Atp2a2/Gpx3/Cyp17a1/Phb1/Ncl/Alad/Gpr173/Fabp3/Sult1a1/Strn3	20
GO:0006835	dicarboxylic acid transport	3/120	41/2829	0.0731707	1.725	0.9840323436974887	0.25096818729169734	0.999939	0.999939	Slc25a22/Kmo/Slc26a1	3
GO:0007269	neurotransmitter secretion	3/120	41/2829	0.0731707	1.725	0.9840323436974887	0.25096818729169734	0.999939	0.999939	Atp2a2/Vamp7/Kmo	3
GO:0009137	purine nucleoside diphosphate catabolic process	3/120	41/2829	0.0731707	1.725	0.9840323436974887	0.25096818729169734	0.999939	0.999939	Pfkl/Slc4a4/Ampd3	3
GO:0009181	purine ribonucleoside diphosphate catabolic process	3/120	41/2829	0.0731707	1.725	0.9840323436974887	0.25096818729169734	0.999939	0.999939	Pfkl/Slc4a4/Ampd3	3
GO:0010595	positive regulation of endothelial cell migration	3/120	41/2829	0.0731707	1.725	0.9840323436974887	0.25096818729169734	0.999939	0.999939	Atp5f1a/Plpp3/Atp5f1b	3
GO:0022037	metencephalon development	3/120	41/2829	0.0731707	1.725	0.9840323436974887	0.25096818729169734	0.999939	0.999939	Sdf4/Atrn/Glud1	3
GO:0099643	signal release from synapse	3/120	41/2829	0.0731707	1.725	0.9840323436974887	0.25096818729169734	0.999939	0.999939	Atp2a2/Vamp7/Kmo	3
GO:0002702	positive regulation of production of molecular mediator of immune response	2/120	23/2829	0.0869565	2.05	1.0639842685997187	0.25490921304229625	0.999939	0.999939	Hpx/Phb1	2
GO:0008333	endosome to lysosome transport	2/120	23/2829	0.0869565	2.05	1.0639842685997187	0.25490921304229625	0.999939	0.999939	Vamp7/Plekhf1	2
GO:0032611	interleukin-1 beta production	2/120	23/2829	0.0869565	2.05	1.0639842685997187	0.25490921304229625	0.999939	0.999939	Gstp1/Tmem106a	2
GO:0032651	regulation of interleukin-1 beta production	2/120	23/2829	0.0869565	2.05	1.0639842685997187	0.25490921304229625	0.999939	0.999939	Gstp1/Tmem106a	2
GO:0042246	tissue regeneration	2/120	23/2829	0.0869565	2.05	1.0639842685997187	0.25490921304229625	0.999939	0.999939	Gatm/Ptgfrn	2
GO:0045913	positive regulation of carbohydrate metabolic process	2/120	23/2829	0.0869565	2.05	1.0639842685997187	0.25490921304229625	0.999939	0.999939	Slc4a4/Phkg2	2
GO:0051058	negative regulation of small GTPase mediated signal transduction	2/120	23/2829	0.0869565	2.05	1.0639842685997187	0.25490921304229625	0.999939	0.999939	Arhgap35/Sh3bp1	2
GO:0051453	regulation of intracellular pH	2/120	23/2829	0.0869565	2.05	1.0639842685997187	0.25490921304229625	0.999939	0.999939	Atp5f1b/Slc4a4	2
GO:0007029	endoplasmic reticulum organization	3/120	42/2829	0.0714286	1.6839285714285712	0.9397075818139622	0.2625788934069176	0.999939	0.999939	Emc3/Ncln/Ccdc47	3
GO:0009191	ribonucleoside diphosphate catabolic process	3/120	42/2829	0.0714286	1.6839285714285712	0.9397075818139622	0.2625788934069176	0.999939	0.999939	Pfkl/Slc4a4/Ampd3	3
GO:0032368	regulation of lipid transport	3/120	42/2829	0.0714286	1.6839285714285712	0.9397075818139622	0.2625788934069176	0.999939	0.999939	Ces1d/Furin/Fabp3	3
GO:0051046	regulation of secretion	11/120	208/2829	0.052884615384615384	1.2467548076923078	0.7780179253678023	0.264585	0.999939	0.999939	Idh2/Slc25a22/Pfkl/Glud1/Atp2a2/Ces1d/Prl6a1/Vamp7/Tmed10/Kmo/Tmem132a	11
GO:1901617	organic hydroxy compound biosynthetic process	5/120	82/2829	0.0609756	1.4375	0.8460216499522326	0.2666590928047336	0.999939	0.999939	Scap/Sptlc2/Sptlc1/Dgkq/Ces1d	5
GO:0006836	neurotransmitter transport	4/120	62/2829	0.0645161	1.5209677419354837	0.8728264952346649	0.2676772171886566	0.999939	0.999939	Atp2a2/Slc6a12/Vamp7/Kmo	4
GO:0098660	inorganic ion transmembrane transport	13/120	252/2829	0.051587301587301584	1.2161706349206347	0.7565986853244361	0.26777502249443186	0.999939	0.999939	Atp5pb/Atp5f1a/Cox5b/Magt1/Atp5f1d/Slc25a22/Atp2a2/Slc6a12/Atp5f1b/Alg10/Slc4a4/Ndufs2/Slc26a1	13
GO:0009451	RNA modification	2/120	24/2829	0.0833333	1.9645833333333333	0.99863	0.2709202770928285	0.999939	0.999939	Elp1/Elp6	2
GO:0046425	regulation of receptor signaling pathway via JAK-STAT	2/120	24/2829	0.0833333	1.9645833333333333	0.99863	0.2709202770928285	0.999939	0.999939	Pigu/Prl6a1	2
GO:0055117	regulation of cardiac muscle contraction	2/120	24/2829	0.0833333	1.9645833333333333	0.99863	0.2709202770928285	0.999939	0.999939	Dsp/Atp2a2	2
GO:0071867	response to monoamine	2/120	24/2829	0.0833333	1.9645833333333333	0.99863	0.2709202770928285	0.999939	0.999939	Tgm2/Gk	2
GO:0071869	response to catecholamine	2/120	24/2829	0.0833333	1.9645833333333333	0.99863	0.2709202770928285	0.999939	0.999939	Tgm2/Gk	2
GO:1902930	regulation of alcohol biosynthetic process	2/120	24/2829	0.0833333	1.9645833333333333	0.99863	0.2709202770928285	0.999939	0.999939	Scap/Dgkq	2
GO:0071384	cellular response to corticosteroid stimulus	3/120	43/2829	0.0697674	1.6447674418604652	0.896546	0.2742583389017225	0.999939	0.999939	Gstp1/Ass1/Atp5f1a	3
GO:0098662	inorganic cation transmembrane transport	12/120	232/2829	0.0517241	1.2193965517241379	0.7339452060946616	0.27640813606668985	0.999939	0.999939	Atp5pb/Atp5f1a/Cox5b/Magt1/Atp5f1d/Slc25a22/Atp2a2/Slc6a12/Atp5f1b/Alg10/Slc4a4/Ndufs2	12
GO:0031100	animal organ regeneration	4/120	63/2829	0.0634921	1.4968253968253968	0.8392160825784937	0.27725191856391473	0.999939	0.999939	Gstp1/Adh1c/Phb1/Ncl	4
GO:0007005	mitochondrion organization	6/120	104/2829	0.057692307692307696	1.360096153846154	0.7873679307747563	0.2777445418822745	0.999939	0.999939	Gclc/Atp5f1d/Uqcc3/Phb1/Ndufs2/Ndufa9	6
GO:0019216	regulation of lipid metabolic process	6/120	104/2829	0.057692307692307696	1.360096153846154	0.7873679307747563	0.2777445418822745	0.999939	0.999939	Scap/Dgkq/Ces1d/Cyp17a1/Gk/Fabp3	6
GO:0006811	monoatomic ion transport	17/120	344/2829	0.0494186	1.1650436046511627	0.6872908278714567	0.2851266726716575	0.999939	0.999939	Atp5pb/Atp5f1a/Cox5b/Magt1/Hpx/Atp5f1d/Slc25a22/Atp2a2/Slc38a10/Slc6a12/Atp5f1b/Tmem109/Alg10/Sfxn3/Slc4a4/Ndufs2/Slc26a1	17
GO:0009134	nucleoside diphosphate catabolic process	3/120	44/2829	0.0681818	1.6073863636363634	0.8544853061908947	0.2859931008744979	0.999939	0.999939	Pfkl/Slc4a4/Ampd3	3
GO:0046173	polyol biosynthetic process	2/120	25/2829	0.08	1.886	0.9363550231680422	0.2869246403957919	0.999939	0.999939	Sptlc2/Sptlc1	2
GO:0046627	negative regulation of insulin receptor signaling pathway	2/120	25/2829	0.08	1.886	0.9363550231680422	0.2869246403957919	0.999939	0.999939	Grb10/Ncl	2
GO:0032787	monocarboxylic acid metabolic process	12/120	235/2829	0.0510638	1.2038297872340424	0.686661	0.29148017936549364	0.999939	0.999939	Gstp1/Scap/Gatm/Idh2/Adh1c/Pfkl/Ces1d/Ehhadh/Gk/Slc4a4/Fabp3/Kmo	12
GO:0006790	sulfur compound metabolic process	6/120	106/2829	0.0566038	1.334433962264151	0.7385251836136532	0.29267096179387253	0.999939	0.999939	Gstp1/Gclc/Bhmt/Cth/Mgst1/Sult1a1	6
GO:0006959	humoral immune response	3/120	45/2829	0.0666667	1.5716666666666665	0.8134677390906231	0.29777019908350916	0.999939	0.999939	Hpx/Fcnb/Phb1	3
GO:0010212	response to ionizing radiation	3/120	45/2829	0.0666667	1.5716666666666665	0.8134677390906231	0.29777019908350916	0.999939	0.999939	Tmem109/Cyp17a1/Alad	3
GO:0015695	organic cation transport	3/120	45/2829	0.0666667	1.5716666666666665	0.8134677390906231	0.29777019908350916	0.999939	0.999939	Slc7a6/Slc6a12/Sfxn3	3
GO:0032640	tumor necrosis factor production	3/120	45/2829	0.0666667	1.5716666666666665	0.8134677390906231	0.29777019908350916	0.999939	0.999939	Gstp1/Ncl/Tmem106a	3
GO:0032680	regulation of tumor necrosis factor production	3/120	45/2829	0.0666667	1.5716666666666665	0.8134677390906231	0.29777019908350916	0.999939	0.999939	Gstp1/Ncl/Tmem106a	3
GO:0046031	ADP metabolic process	3/120	45/2829	0.0666667	1.5716666666666665	0.8134677390906231	0.29777019908350916	0.999939	0.999939	Pfkl/Slc4a4/Ampd3	3
GO:0071706	tumor necrosis factor superfamily cytokine production	3/120	45/2829	0.0666667	1.5716666666666665	0.8134677390906231	0.29777019908350916	0.999939	0.999939	Gstp1/Ncl/Tmem106a	3
GO:0106106	cold-induced thermogenesis	3/120	45/2829	0.0666667	1.5716666666666665	0.8134677390906231	0.29777019908350916	0.999939	0.999939	Gatm/Grb10/Ces1d	3
GO:1903555	regulation of tumor necrosis factor superfamily cytokine production	3/120	45/2829	0.0666667	1.5716666666666665	0.8134677390906231	0.29777019908350916	0.999939	0.999939	Gstp1/Ncl/Tmem106a	3
GO:0030518	nuclear receptor-mediated steroid hormone signaling pathway	2/120	26/2829	0.0769231	1.8134615384615387	0.8768755724954511	0.30289428191674383	0.999939	0.999939	Phb1/Strn3	2
GO:0030641	regulation of cellular pH	2/120	26/2829	0.0769231	1.8134615384615387	0.8768755724954511	0.30289428191674383	0.999939	0.999939	Atp5f1b/Slc4a4	2
GO:0040029	epigenetic regulation of gene expression	2/120	26/2829	0.0769231	1.8134615384615387	0.8768755724954511	0.30289428191674383	0.999939	0.999939	Dpy30/Phb1	2
GO:0070849	response to epidermal growth factor	2/120	26/2829	0.0769231	1.8134615384615387	0.8768755724954511	0.30289428191674383	0.999939	0.999939	Gstp1/Ncl	2
GO:0071549	cellular response to dexamethasone stimulus	2/120	26/2829	0.0769231	1.8134615384615387	0.8768755724954511	0.30289428191674383	0.999939	0.999939	Ass1/Atp5f1a	2
GO:0009135	purine nucleoside diphosphate metabolic process	3/120	46/2829	0.0652174	1.5375	0.7734399565520161	0.30957710600641153	0.999939	0.999939	Pfkl/Slc4a4/Ampd3	3
GO:0009179	purine ribonucleoside diphosphate metabolic process	3/120	46/2829	0.0652174	1.5375	0.7734399565520161	0.30957710600641153	0.999939	0.999939	Pfkl/Slc4a4/Ampd3	3
GO:0009913	epidermal cell differentiation	3/120	46/2829	0.0652174	1.5375	0.7734399565520161	0.30957710600641153	0.999939	0.999939	Dsp/Sgpp1/Alg10	3
GO:0043467	regulation of generation of precursor metabolites and energy	3/120	46/2829	0.0652174	1.5375	0.7734399565520161	0.30957710600641153	0.999939	0.999939	Grb10/Slc4a4/Phkg2	3
GO:0006753	nucleoside phosphate metabolic process	11/120	217/2829	0.0506912	1.1950460829493088	0.6292255320103312	0.31214738339531656	0.999939	0.999939	Atp5pb/Idh2/Atp5f1a/Atp5f1d/Pfkl/Uqcc3/Atp5f1b/Slc4a4/Ampd3/Kmo/Sult1a1	11
GO:0006942	regulation of striated muscle contraction	2/120	27/2829	0.0740741	1.7462962962962962	0.8199453853273675	0.3188035316431467	0.999939	0.999939	Dsp/Atp2a2	2
GO:0010043	response to zinc ion	2/120	27/2829	0.0740741	1.7462962962962962	0.8199453853273675	0.3188035316431467	0.999939	0.999939	Ass1/Alad	2
GO:0010906	regulation of glucose metabolic process	2/120	27/2829	0.0740741	1.7462962962962962	0.8199453853273675	0.3188035316431467	0.999939	0.999939	Dgkq/Phkg2	2
GO:0032370	positive regulation of lipid transport	2/120	27/2829	0.0740741	1.7462962962962962	0.8199453853273675	0.3188035316431467	0.999939	0.999939	Ces1d/Fabp3	2
GO:0043401	steroid hormone receptor signaling pathway	2/120	27/2829	0.0740741	1.7462962962962962	0.8199453853273675	0.3188035316431467	0.999939	0.999939	Phb1/Strn3	2
GO:0070252	actin-mediated cell contraction	2/120	27/2829	0.0740741	1.7462962962962962	0.8199453853273675	0.3188035316431467	0.999939	0.999939	Dsp/Atp2a2	2
GO:1904892	regulation of receptor signaling pathway via STAT	2/120	27/2829	0.0740741	1.7462962962962962	0.8199453853273675	0.3188035316431467	0.999939	0.999939	Pigu/Prl6a1	2
GO:0010508	positive regulation of autophagy	3/120	47/2829	0.0638298	1.504787234042553	0.7343524571672929	0.3214017543371619	0.999939	0.999939	Sptlc2/Sptlc1/Plekhf1	3
GO:0051591	response to cAMP	3/120	47/2829	0.0638298	1.504787234042553	0.7343524571672929	0.3214017543371619	0.999939	0.999939	Ass1/Dgkq/Cyp17a1	3
GO:0031099	regeneration	6/120	110/2829	0.0545455	1.285909090909091	0.6436437055632256	0.3229968270028545	0.999939	0.999939	Gstp1/Gatm/Adh1c/Ptgfrn/Phb1/Ncl	6
GO:0031960	response to corticosteroid	6/120	110/2829	0.0545455	1.285909090909091	0.6436437055632256	0.3229968270028545	0.999939	0.999939	Gstp1/Ass1/Atp5f1a/Gpx3/Alad/Sult1a1	6
GO:0019362	pyridine nucleotide metabolic process	4/120	68/2829	0.058823529411764705	1.386764705882353	0.6793505195664674	0.32583651805180014	0.999939	0.999939	Idh2/Pfkl/Slc4a4/Kmo	4
GO:0046496	nicotinamide nucleotide metabolic process	4/120	68/2829	0.058823529411764705	1.386764705882353	0.6793505195664674	0.32583651805180014	0.999939	0.999939	Idh2/Pfkl/Slc4a4/Kmo	4
GO:0097191	extrinsic apoptotic signaling pathway	4/120	68/2829	0.058823529411764705	1.386764705882353	0.6793505195664674	0.32583651805180014	0.999939	0.999939	Gstp1/Gclc/Sgpp1/Pak5	4
GO:1902652	secondary alcohol metabolic process	4/120	68/2829	0.058823529411764705	1.386764705882353	0.6793505195664674	0.32583651805180014	0.999939	0.999939	Scap/Idh2/Dgkq/Ces1d	4
GO:0023061	signal release	8/120	154/2829	0.0519481	1.2246753246753248	0.6033643807236169	0.3282504026621606	0.999939	0.999939	Slc25a22/Pfkl/Glud1/Atp2a2/Tgm2/Vamp7/Kmo/Tmem132a	8
GO:0006364	rRNA processing	2/120	28/2829	0.0714286	1.6839285714285712	0.7653481403625798	0.3346289243457897	0.999939	0.999939	Rps8/Ncl	2
GO:0006885	regulation of pH	2/120	28/2829	0.0714286	1.6839285714285712	0.7653481403625798	0.3346289243457897	0.999939	0.999939	Atp5f1b/Slc4a4	2
GO:0015800	acidic amino acid transport	2/120	28/2829	0.0714286	1.6839285714285712	0.7653481403625798	0.3346289243457897	0.999939	0.999939	Slc25a22/Kmo	2
GO:0034698	response to gonadotropin	2/120	28/2829	0.0714286	1.6839285714285712	0.7653481403625798	0.3346289243457897	0.999939	0.999939	Gclc/Cyp17a1	2
GO:0072348	sulfur compound transport	2/120	28/2829	0.0714286	1.6839285714285712	0.7653481403625798	0.3346289243457897	0.999939	0.999939	Mgst1/Slc26a1	2
GO:0098927	vesicle-mediated transport between endosomal compartments	2/120	28/2829	0.0714286	1.6839285714285712	0.7653481403625798	0.3346289243457897	0.999939	0.999939	Dync1li1/Wdr91	2
GO:1900077	negative regulation of cellular response to insulin stimulus	2/120	28/2829	0.0714286	1.6839285714285712	0.7653481403625798	0.3346289243457897	0.999939	0.999939	Grb10/Ncl	2
GO:0006979	response to oxidative stress	9/120	177/2829	0.0508475	1.198728813559322	0.5746276718820872	0.3351164447750994	0.999939	0.999939	Gstp1/Gatm/Gclc/Atrn/Atp2a2/Gpx3/Mgst1/Alad/Tmem132a	9
GO:0045055	regulated exocytosis	4/120	69/2829	0.057971014492753624	1.3666666666666667	0.6488842872655498	0.3356458418012336	0.999939	0.999939	Sdf4/Atp2a2/Vamp7/Tmed10	4
GO:0048193	Golgi vesicle transport	6/120	112/2829	0.0535714	1.2629464285714285	0.597527	0.3383424142286941	0.999939	0.999939	Scap/Mppe1/Plpp3/Vamp7/Tmed7/Tmed10	6
GO:0032870	cellular response to hormone stimulus	11/120	222/2829	0.0495495	1.1681306306306307	0.5491343824657423	0.3394872141400037	0.999939	0.999939	Gstp1/Plod1/Ass1/Gclc/Atp5f1a/Grb10/Cyp17a1/Phb1/Ncl/Gpr173/Strn3	11
GO:0033993	response to lipid	17/120	357/2829	0.047619047619047616	1.1226190476190474	0.5215472220809367	0.3415196809622945	0.999939	0.999939	Gstp1/Ass1/Atp5f1a/Adh1c/Dgkq/Atp2a2/Ces1d/Gpx3/Cyp17a1/Phb1/Mgst1/Ncl/Alad/Fabp3/Kmo/Sult1a1/Strn3	17
GO:0055086	nucleobase-containing small molecule metabolic process	11/120	223/2829	0.0493274	1.1628923766816144	0.5333248364212718	0.345016	0.999939	0.999939	Atp5pb/Idh2/Atp5f1a/Atp5f1d/Pfkl/Uqcc3/Atp5f1b/Slc4a4/Ampd3/Kmo/Sult1a1	11
GO:0009185	ribonucleoside diphosphate metabolic process	3/120	49/2829	0.061224489795918366	1.4433673469387753	0.6588175660090815	0.34505833596812596	0.999939	0.999939	Pfkl/Slc4a4/Ampd3	3
GO:0006909	phagocytosis	4/120	70/2829	0.0571429	1.347142857142857	0.6188811091745322	0.34547002816240746	0.999939	0.999939	Tgm2/Vamp7/Fcnb/Sh3bp1	4
GO:0043122	regulation of canonical NF-kappaB signal transduction	4/120	70/2829	0.0571429	1.347142857142857	0.6188811091745322	0.34547002816240746	0.999939	0.999939	Gstp1/Cth/Tgm2/Tmem106a	4
GO:0006338	chromatin remodeling	6/120	113/2829	0.0530973	1.2517699115044247	0.5747830985481276	0.3460492488649558	0.999939	0.999939	Csnk1g1/Dpy30/Tgm2/Phb1/Pak5/Stk17b	6
GO:0042176	regulation of protein catabolic process	6/120	113/2829	0.0530973	1.2517699115044247	0.5747830985481276	0.3460492488649558	0.999939	0.999939	Gclc/Furin/Wdr91/Phb1/Alad/Tmem132a	6
GO:0006805	xenobiotic metabolic process	2/120	29/2829	0.0689655	1.6258620689655172	0.712893	0.35034906135232624	0.999939	0.999939	Gstp1/Sult1a1	2
GO:0006900	vesicle budding from membrane	2/120	29/2829	0.0689655	1.6258620689655172	0.712893	0.35034906135232624	0.999939	0.999939	Scap/Tmed10	2
GO:0007200	phospholipase C-activating G protein-coupled receptor signaling pathway	2/120	29/2829	0.0689655	1.6258620689655172	0.712893	0.35034906135232624	0.999939	0.999939	Dgkq/Tgm2	2
GO:0030901	midbrain development	2/120	29/2829	0.0689655	1.6258620689655172	0.712893	0.35034906135232624	0.999939	0.999939	Atp5pb/Glud1	2
GO:0043255	regulation of carbohydrate biosynthetic process	2/120	29/2829	0.0689655	1.6258620689655172	0.712893	0.35034906135232624	0.999939	0.999939	Dgkq/Grb10	2
GO:0046503	glycerolipid catabolic process	2/120	29/2829	0.0689655	1.6258620689655172	0.712893	0.35034906135232624	0.999939	0.999939	Ces1d/Ces1dl1	2
GO:0005979	regulation of glycogen biosynthetic process	1/120	2829-10-01	0.1	2.3575000000000004	0.9049365372041354	0.35218072851708915	0.999939	0.999939	Grb10	1
GO:0006103	2-oxoglutarate metabolic process	1/120	2829-10-01	0.1	2.3575000000000004	0.9049365372041354	0.35218072851708915	0.999939	0.999939	Idh2	1
GO:0006479	protein methylation	1/120	2829-10-01	0.1	2.3575000000000004	0.9049365372041354	0.35218072851708915	0.999939	0.999939	Bhmt	1
GO:0006654	phosphatidic acid biosynthetic process	1/120	2829-10-01	0.1	2.3575000000000004	0.9049365372041354	0.35218072851708915	0.999939	0.999939	Dgkq	1
GO:0007431	salivary gland development	1/120	2829-10-01	0.1	2.3575000000000004	0.9049365372041354	0.35218072851708915	0.999939	0.999939	Tgm2	1
GO:0008213	protein alkylation	1/120	2829-10-01	0.1	2.3575000000000004	0.9049365372041354	0.35218072851708915	0.999939	0.999939	Bhmt	1
GO:0009065	glutamine family amino acid catabolic process	1/120	2829-10-01	0.1	2.3575000000000004	0.9049365372041354	0.35218072851708915	0.999939	0.999939	Glud1	1
GO:0010829	negative regulation of D-glucose transmembrane transport	1/120	2829-10-01	0.1	2.3575000000000004	0.9049365372041354	0.35218072851708915	0.999939	0.999939	Grb10	1
GO:0010955	negative regulation of protein processing	1/120	2829-10-01	0.1	2.3575000000000004	0.9049365372041354	0.35218072851708915	0.999939	0.999939	Furin	1
GO:0010962	regulation of glucan biosynthetic process	1/120	2829-10-01	0.1	2.3575000000000004	0.9049365372041354	0.35218072851708915	0.999939	0.999939	Grb10	1
GO:0014046	dopamine secretion	1/120	2829-10-01	0.1	2.3575000000000004	0.9049365372041354	0.35218072851708915	0.999939	0.999939	Tgm2	1
GO:0019933	cAMP-mediated signaling	1/120	2829-10-01	0.1	2.3575000000000004	0.9049365372041354	0.35218072851708915	0.999939	0.999939	Dgkq	1
GO:0030511	positive regulation of transforming growth factor beta receptor signaling pathway	1/120	2829-10-01	0.1	2.3575000000000004	0.9049365372041354	0.35218072851708915	0.999939	0.999939	Furin	1
GO:0033120	positive regulation of RNA splicing	1/120	2829-10-01	0.1	2.3575000000000004	0.9049365372041354	0.35218072851708915	0.999939	0.999939	Ncl	1
GO:0033146	regulation of intracellular estrogen receptor signaling pathway	1/120	2829-10-01	0.1	2.3575000000000004	0.9049365372041354	0.35218072851708915	0.999939	0.999939	Strn3	1
GO:0035794	positive regulation of mitochondrial membrane permeability	1/120	2829-10-01	0.1	2.3575000000000004	0.9049365372041354	0.35218072851708915	0.999939	0.999939	Gclc	1
GO:0042219	cellular modified amino acid catabolic process	1/120	2829-10-01	0.1	2.3575000000000004	0.9049365372041354	0.35218072851708915	0.999939	0.999939	Bhmt	1
GO:0042403	thyroid hormone metabolic process	1/120	2829-10-01	0.1	2.3575000000000004	0.9049365372041354	0.35218072851708915	0.999939	0.999939	Sult1a1	1
GO:0046339	diacylglycerol metabolic process	1/120	2829-10-01	0.1	2.3575000000000004	0.9049365372041354	0.35218072851708915	0.999939	0.999939	Dgkq	1
GO:0046605	regulation of centrosome cycle	1/120	2829-10-01	0.1	2.3575000000000004	0.9049365372041354	0.35218072851708915	0.999939	0.999939	Dync1li1	1
GO:0050873	brown fat cell differentiation	1/120	2829-10-01	0.1	2.3575000000000004	0.9049365372041354	0.35218072851708915	0.999939	0.999939	Fabp3	1
GO:0051412	response to corticosterone	1/120	2829-10-01	0.1	2.3575000000000004	0.9049365372041354	0.35218072851708915	0.999939	0.999939	Gpx3	1
GO:0055010	ventricular cardiac muscle tissue morphogenesis	1/120	2829-10-01	0.1	2.3575000000000004	0.9049365372041354	0.35218072851708915	0.999939	0.999939	Dsp	1
GO:0055091	phospholipid homeostasis	1/120	2829-10-01	0.1	2.3575000000000004	0.9049365372041354	0.35218072851708915	0.999939	0.999939	Fabp3	1
GO:0071634	regulation of transforming growth factor beta production	1/120	2829-10-01	0.1	2.3575000000000004	0.9049365372041354	0.35218072851708915	0.999939	0.999939	Furin	1
GO:0072207	metanephric epithelium development	1/120	2829-10-01	0.1	2.3575000000000004	0.9049365372041354	0.35218072851708915	0.999939	0.999939	Slc4a4	1
GO:0072243	metanephric nephron epithelium development	1/120	2829-10-01	0.1	2.3575000000000004	0.9049365372041354	0.35218072851708915	0.999939	0.999939	Slc4a4	1
GO:0090114	COPII-coated vesicle budding	1/120	2829-10-01	0.1	2.3575000000000004	0.9049365372041354	0.35218072851708915	0.999939	0.999939	Scap	1
GO:0140448	signaling receptor ligand precursor processing	1/120	2829-10-01	0.1	2.3575000000000004	0.9049365372041354	0.35218072851708915	0.999939	0.999939	Furin	1
GO:1901653	cellular response to peptide	1/120	2829-10-01	0.1	2.3575000000000004	0.9049365372041354	0.35218072851708915	0.999939	0.999939	Atp5f1b	1
GO:1902932	positive regulation of alcohol biosynthetic process	1/120	2829-10-01	0.1	2.3575000000000004	0.9049365372041354	0.35218072851708915	0.999939	0.999939	Scap	1
GO:1902992	negative regulation of amyloid precursor protein catabolic process	1/120	2829-10-01	0.1	2.3575000000000004	0.9049365372041354	0.35218072851708915	0.999939	0.999939	Tmed10	1
GO:1903020	positive regulation of glycoprotein metabolic process	1/120	2829-10-01	0.1	2.3575000000000004	0.9049365372041354	0.35218072851708915	0.999939	0.999939	Pomt1	1
GO:1903318	negative regulation of protein maturation	1/120	2829-10-01	0.1	2.3575000000000004	0.9049365372041354	0.35218072851708915	0.999939	0.999939	Furin	1
GO:1903487	regulation of lactation	1/120	2829-10-01	0.1	2.3575000000000004	0.9049365372041354	0.35218072851708915	0.999939	0.999939	Prl6a1	1
GO:1903489	positive regulation of lactation	1/120	2829-10-01	0.1	2.3575000000000004	0.9049365372041354	0.35218072851708915	0.999939	0.999939	Prl6a1	1
GO:1903846	positive regulation of cellular response to transforming growth factor beta stimulus	1/120	2829-10-01	0.1	2.3575000000000004	0.9049365372041354	0.35218072851708915	0.999939	0.999939	Furin	1
GO:1903975	regulation of glial cell migration	1/120	2829-10-01	0.1	2.3575000000000004	0.9049365372041354	0.35218072851708915	0.999939	0.999939	Idh2	1
GO:1904386	response to L-phenylalanine derivative	1/120	2829-10-01	0.1	2.3575000000000004	0.9049365372041354	0.35218072851708915	0.999939	0.999939	Gclc	1
GO:2000191	regulation of fatty acid transport	1/120	2829-10-01	0.1	2.3575000000000004	0.9049365372041354	0.35218072851708915	0.999939	0.999939	Fabp3	1
GO:0008544	epidermis development	4/120	71/2829	0.056338028169014086	1.3281690140845073	0.5893257788260365	0.35530255843609004	0.999939	0.999939	Plod1/Dsp/Sgpp1/Alg10	4
GO:0009410	response to xenobiotic stimulus	11/120	225/2829	0.0488889	1.1525555555555556	0.5019085800867381	0.35612464382814085	0.999939	0.999939	Gstp1/Ass1/Gclc/Gpx3/Cyp17a1/Gk/Phb1/Mgst1/Alad/Fabp3/Sult1a1	11
GO:0030902	hindbrain development	3/120	50/2829	0.06	1.4144999999999999	0.6222875134889001	0.3568684718746833	0.999939	0.999939	Sdf4/Atrn/Glud1	3
GO:0006695	cholesterol biosynthetic process	2/120	30/2829	0.0666667	1.5716666666666665	0.6624115111487366	0.36594447992495893	0.999939	0.999939	Scap/Ces1d	2
GO:0019674	NAD metabolic process	2/120	30/2829	0.0666667	1.5716666666666665	0.6624115111487366	0.36594447992495893	0.999939	0.999939	Pfkl/Kmo	2
GO:0035148	tube formation	2/120	30/2829	0.0666667	1.5716666666666665	0.6624115111487366	0.36594447992495893	0.999939	0.999939	Arhgap35/Tgm2	2
GO:0120162	positive regulation of cold-induced thermogenesis	2/120	30/2829	0.0666667	1.5716666666666665	0.6624115111487366	0.36594447992495893	0.999939	0.999939	Gatm/Grb10	2
GO:1902653	secondary alcohol biosynthetic process	2/120	30/2829	0.0666667	1.5716666666666665	0.6624115111487366	0.36594447992495893	0.999939	0.999939	Scap/Ces1d	2
GO:1903530	regulation of secretion by cell	9/120	182/2829	0.0494505	1.1657967032967032	0.4865869275795295	0.36597022152254144	0.999939	0.999939	Idh2/Slc25a22/Pfkl/Glud1/Atp2a2/Vamp7/Tmed10/Kmo/Tmem132a	9
GO:0008016	regulation of heart contraction	3/120	51/2829	0.058823529411764705	1.386764705882353	0.5865318850347668	0.36865275495884686	0.999939	0.999939	Gaa/Dsp/Atp2a2	3
GO:0009132	nucleoside diphosphate metabolic process	3/120	51/2829	0.058823529411764705	1.386764705882353	0.5865318850347668	0.36865275495884686	0.999939	0.999939	Pfkl/Slc4a4/Ampd3	3
GO:0033273	response to vitamin	3/120	51/2829	0.058823529411764705	1.386764705882353	0.5865318850347668	0.36865275495884686	0.999939	0.999939	Gstp1/Scap/Alad	3
GO:1905952	regulation of lipid localization	3/120	51/2829	0.058823529411764705	1.386764705882353	0.5865318850347668	0.36865275495884686	0.999939	0.999939	Ces1d/Furin/Fabp3	3
GO:0006812	monoatomic cation transport	14/120	295/2829	0.0474576	1.118813559322034	0.4537321281059262	0.36899377868363015	0.999939	0.999939	Atp5pb/Atp5f1a/Cox5b/Magt1/Hpx/Atp5f1d/Slc25a22/Atp2a2/Slc6a12/Atp5f1b/Tmem109/Alg10/Slc4a4/Ndufs2	14
GO:0018108	peptidyl-tyrosine phosphorylation	4/120	73/2829	0.0547945	1.2917808219178082	0.5315013718730303	0.3749674160236225	0.999939	0.999939	Hpx/Dgkq/Plpp3/Ncl	4
GO:0001738	morphogenesis of a polarized epithelium	1/120	2829-11-01	0.0909091	2.143181818181818	0.7994052200342328	0.3797572849477203	0.999939	0.999939	Sh3bp1	1
GO:0002534	cytokine production involved in inflammatory response	1/120	2829-11-01	0.0909091	2.143181818181818	0.7994052200342328	0.3797572849477203	0.999939	0.999939	Pld3	1
GO:0003229	ventricular cardiac muscle tissue development	1/120	2829-11-01	0.0909091	2.143181818181818	0.7994052200342328	0.3797572849477203	0.999939	0.999939	Dsp	1
GO:0006525	arginine metabolic process	1/120	2829-11-01	0.0909091	2.143181818181818	0.7994052200342328	0.3797572849477203	0.999939	0.999939	Ass1	1
GO:0006577	amino-acid betaine metabolic process	1/120	2829-11-01	0.0909091	2.143181818181818	0.7994052200342328	0.3797572849477203	0.999939	0.999939	Bhmt	1
GO:0006730	one-carbon metabolic process	1/120	2829-11-01	0.0909091	2.143181818181818	0.7994052200342328	0.3797572849477203	0.999939	0.999939	Sfxn3	1
GO:0006735	NADH regeneration	1/120	2829-11-01	0.0909091	2.143181818181818	0.7994052200342328	0.3797572849477203	0.999939	0.999939	Pfkl	1
GO:0007007	inner mitochondrial membrane organization	1/120	2829-11-01	0.0909091	2.143181818181818	0.7994052200342328	0.3797572849477203	0.999939	0.999939	Uqcc3	1
GO:0008210	estrogen metabolic process	1/120	2829-11-01	0.0909091	2.143181818181818	0.7994052200342328	0.3797572849477203	0.999939	0.999939	Sult1a1	1
GO:0009067	aspartate family amino acid biosynthetic process	1/120	2829-11-01	0.0909091	2.143181818181818	0.7994052200342328	0.3797572849477203	0.999939	0.999939	Bhmt	1
GO:0010799	regulation of peptidyl-threonine phosphorylation	1/120	2829-11-01	0.0909091	2.143181818181818	0.7994052200342328	0.3797572849477203	0.999939	0.999939	Dgkq	1
GO:0010874	regulation of cholesterol efflux	1/120	2829-11-01	0.0909091	2.143181818181818	0.7994052200342328	0.3797572849477203	0.999939	0.999939	Ces1d	1
GO:0014072	response to isoquinoline alkaloid	1/120	2829-11-01	0.0909091	2.143181818181818	0.7994052200342328	0.3797572849477203	0.999939	0.999939	Ppp2r2a	1
GO:0014888	striated muscle adaptation	1/120	2829-11-01	0.0909091	2.143181818181818	0.7994052200342328	0.3797572849477203	0.999939	0.999939	Atp2a2	1
GO:0015813	L-glutamate transmembrane transport	1/120	2829-11-01	0.0909091	2.143181818181818	0.7994052200342328	0.3797572849477203	0.999939	0.999939	Slc25a22	1
GO:0019677	NAD catabolic process	1/120	2829-11-01	0.0909091	2.143181818181818	0.7994052200342328	0.3797572849477203	0.999939	0.999939	Pfkl	1
GO:0022617	extracellular matrix disassembly	1/120	2829-11-01	0.0909091	2.143181818181818	0.7994052200342328	0.3797572849477203	0.999939	0.999939	Pbxip1	1
GO:0030520	estrogen receptor signaling pathway	1/120	2829-11-01	0.0909091	2.143181818181818	0.7994052200342328	0.3797572849477203	0.999939	0.999939	Strn3	1
GO:0032930	positive regulation of superoxide anion generation	1/120	2829-11-01	0.0909091	2.143181818181818	0.7994052200342328	0.3797572849477203	0.999939	0.999939	Gstp1	1
GO:0034067	protein localization to Golgi apparatus	1/120	2829-11-01	0.0909091	2.143181818181818	0.7994052200342328	0.3797572849477203	0.999939	0.999939	Tmed10	1
GO:0034377	plasma lipoprotein particle assembly	1/120	2829-11-01	0.0909091	2.143181818181818	0.7994052200342328	0.3797572849477203	0.999939	0.999939	Ces1d	1
GO:0036376	sodium ion export across plasma membrane	1/120	2829-11-01	0.0909091	2.143181818181818	0.7994052200342328	0.3797572849477203	0.999939	0.999939	Slc4a4	1
GO:0042119	neutrophil activation	1/120	2829-11-01	0.0909091	2.143181818181818	0.7994052200342328	0.3797572849477203	0.999939	0.999939	Vamp7	1
GO:0042491	inner ear auditory receptor cell differentiation	1/120	2829-11-01	0.0909091	2.143181818181818	0.7994052200342328	0.3797572849477203	0.999939	0.999939	Alg10	1
GO:0042759	long-chain fatty acid biosynthetic process	1/120	2829-11-01	0.0909091	2.143181818181818	0.7994052200342328	0.3797572849477203	0.999939	0.999939	Gstp1	1
GO:0043029	T cell homeostasis	1/120	2829-11-01	0.0909091	2.143181818181818	0.7994052200342328	0.3797572849477203	0.999939	0.999939	Tsc22d3	1
GO:0043278	response to morphine	1/120	2829-11-01	0.0909091	2.143181818181818	0.7994052200342328	0.3797572849477203	0.999939	0.999939	Ppp2r2a	1
GO:0043403	skeletal muscle tissue regeneration	1/120	2829-11-01	0.0909091	2.143181818181818	0.7994052200342328	0.3797572849477203	0.999939	0.999939	Ptgfrn	1
GO:0046473	phosphatidic acid metabolic process	1/120	2829-11-01	0.0909091	2.143181818181818	0.7994052200342328	0.3797572849477203	0.999939	0.999939	Dgkq	1
GO:0046676	negative regulation of insulin secretion	1/120	2829-11-01	0.0909091	2.143181818181818	0.7994052200342328	0.3797572849477203	0.999939	0.999939	Pfkl	1
GO:0046835	carbohydrate phosphorylation	1/120	2829-11-01	0.0909091	2.143181818181818	0.7994052200342328	0.3797572849477203	0.999939	0.999939	Pfkl	1
GO:0048013	ephrin receptor signaling pathway	1/120	2829-11-01	0.0909091	2.143181818181818	0.7994052200342328	0.3797572849477203	0.999939	0.999939	Ngef	1
GO:0051882	mitochondrial depolarization	1/120	2829-11-01	0.0909091	2.143181818181818	0.7994052200342328	0.3797572849477203	0.999939	0.999939	Gclc	1
GO:0051900	regulation of mitochondrial depolarization	1/120	2829-11-01	0.0909091	2.143181818181818	0.7994052200342328	0.3797572849477203	0.999939	0.999939	Gclc	1
GO:0055008	cardiac muscle tissue morphogenesis	1/120	2829-11-01	0.0909091	2.143181818181818	0.7994052200342328	0.3797572849477203	0.999939	0.999939	Dsp	1
GO:0060415	muscle tissue morphogenesis	1/120	2829-11-01	0.0909091	2.143181818181818	0.7994052200342328	0.3797572849477203	0.999939	0.999939	Dsp	1
GO:0061621	canonical glycolysis	1/120	2829-11-01	0.0909091	2.143181818181818	0.7994052200342328	0.3797572849477203	0.999939	0.999939	Pfkl	1
GO:0061718	glucose catabolic process to pyruvate	1/120	2829-11-01	0.0909091	2.143181818181818	0.7994052200342328	0.3797572849477203	0.999939	0.999939	Pfkl	1
GO:0070228	regulation of lymphocyte apoptotic process	1/120	2829-11-01	0.0909091	2.143181818181818	0.7994052200342328	0.3797572849477203	0.999939	0.999939	Tsc22d3	1
GO:0071372	cellular response to follicle-stimulating hormone stimulus	1/120	2829-11-01	0.0909091	2.143181818181818	0.7994052200342328	0.3797572849477203	0.999939	0.999939	Gclc	1
GO:0071604	transforming growth factor beta production	1/120	2829-11-01	0.0909091	2.143181818181818	0.7994052200342328	0.3797572849477203	0.999939	0.999939	Furin	1
GO:0071816	tail-anchored membrane protein insertion into ER membrane	1/120	2829-11-01	0.0909091	2.143181818181818	0.7994052200342328	0.3797572849477203	0.999939	0.999939	Emc3	1
GO:0140374	antiviral innate immune response	1/120	2829-11-01	0.0909091	2.143181818181818	0.7994052200342328	0.3797572849477203	0.999939	0.999939	Phb1	1
GO:0140888	interferon-mediated signaling pathway	1/120	2829-11-01	0.0909091	2.143181818181818	0.7994052200342328	0.3797572849477203	0.999939	0.999939	Hpx	1
GO:1900015	regulation of cytokine production involved in inflammatory response	1/120	2829-11-01	0.0909091	2.143181818181818	0.7994052200342328	0.3797572849477203	0.999939	0.999939	Pld3	1
GO:1903670	regulation of sprouting angiogenesis	1/120	2829-11-01	0.0909091	2.143181818181818	0.7994052200342328	0.3797572849477203	0.999939	0.999939	Tgm2	1
GO:0006195	purine nucleotide catabolic process	3/120	52/2829	0.057692307692307696	1.360096153846154	0.5515159003075647	0.3804014571644786	0.999939	0.999939	Pfkl/Slc4a4/Ampd3	3
GO:0009154	purine ribonucleotide catabolic process	3/120	52/2829	0.057692307692307696	1.360096153846154	0.5515159003075647	0.3804014571644786	0.999939	0.999939	Pfkl/Slc4a4/Ampd3	3
GO:0051260	protein homooligomerization	3/120	52/2829	0.057692307692307696	1.360096153846154	0.5515159003075647	0.3804014571644786	0.999939	0.999939	Cth/Tgm2/Alad	3
GO:1990845	adaptive thermogenesis	3/120	52/2829	0.057692307692307696	1.360096153846154	0.5515159003075647	0.3804014571644786	0.999939	0.999939	Gatm/Grb10/Ces1d	3
GO:0001508	action potential	2/120	31/2829	0.0645161	1.5209677419354837	0.6137530279697883	0.3813975298540826	0.999939	0.999939	Dsp/Atp2a2	2
GO:0007006	mitochondrial membrane organization	2/120	31/2829	0.0645161	1.5209677419354837	0.6137530279697883	0.3813975298540826	0.999939	0.999939	Gclc/Uqcc3	2
GO:0016126	sterol biosynthetic process	2/120	31/2829	0.0645161	1.5209677419354837	0.6137530279697883	0.3813975298540826	0.999939	0.999939	Scap/Ces1d	2
GO:0051588	regulation of neurotransmitter transport	2/120	31/2829	0.0645161	1.5209677419354837	0.6137530279697883	0.3813975298540826	0.999939	0.999939	Atp2a2/Kmo	2
GO:0080164	regulation of nitric oxide metabolic process	2/120	31/2829	0.0645161	1.5209677419354837	0.6137530279697883	0.3813975298540826	0.999939	0.999939	Ass1/Tmem106a	2
GO:1901606	alpha-amino acid catabolic process	2/120	31/2829	0.0645161	1.5209677419354837	0.6137530279697883	0.3813975298540826	0.999939	0.999939	Glud1/Kmo	2
GO:0014070	response to organic cyclic compound	19/120	412/2829	0.0461165	1.0871966019417476	0.4029356250179486	0.3831900468232065	0.999939	0.999939	Gstp1/Ass1/Gclc/Atp5f1a/Adh1c/Atp5f1d/Dgkq/Tgm2/Ces1d/Gpx3/Ppp2r2a/Slc6a12/Atp5f1b/Cyp17a1/Gk/Phb1/Alad/Sult1a1/Strn3	19
GO:0071407	cellular response to organic cyclic compound	9/120	185/2829	0.0486486	1.1468918918918918	0.4348893638753859	0.3846531764727328	0.999939	0.999939	Gstp1/Ass1/Gclc/Atp5f1a/Dgkq/Tgm2/Ces1d/Phb1/Strn3	9
GO:0018212	peptidyl-tyrosine modification	4/120	74/2829	0.0540541	1.2743243243243245	0.5032052917317407	0.38478755997885994	0.999939	0.999939	Hpx/Dgkq/Plpp3/Ncl	4
GO:0043542	endothelial cell migration	4/120	74/2829	0.0540541	1.2743243243243245	0.5032052917317407	0.38478755997885994	0.999939	0.999939	Atp5f1a/Plpp3/Atp5f1b/Sh3bp1	4
GO:2001234	negative regulation of apoptotic signaling pathway	4/120	74/2829	0.0540541	1.2743243243243245	0.5032052917317407	0.38478755997885994	0.999939	0.999939	Gstp1/Gclc/Cth/Pak5	4
GO:0007584	response to nutrient	6/120	118/2829	0.0508475	1.198728813559322	0.46404800259739454	0.38479458334453687	0.999939	0.999939	Gstp1/Scap/Ass1/Gatm/Gclc/Alad	6
GO:0042692	muscle cell differentiation	5/120	96/2829	0.052083333333333336	1.2278645833333333	0.4779896054739295	0.38561175950959403	0.999939	0.999939	Ptgfrn/Cth/Atp2a2/Flnc/Pld3	5
GO:0007030	Golgi organization	3/120	53/2829	0.0566038	1.334433962264151	0.5172070085056901	0.39210531376572344	0.999939	0.999939	Vamp7/Tmed7/Tmed10	3
GO:0009261	ribonucleotide catabolic process	3/120	53/2829	0.0566038	1.334433962264151	0.5172070085056901	0.39210531376572344	0.999939	0.999939	Pfkl/Slc4a4/Ampd3	3
GO:1990748	cellular detoxification	3/120	53/2829	0.0566038	1.334433962264151	0.5172070085056901	0.39210531376572344	0.999939	0.999939	Gstp1/Gpx3/Mgst1	3
GO:0031329	regulation of cellular catabolic process	6/120	119/2829	0.0504202	1.188655462184874	0.4424702159231774	0.39256385987204556	0.999939	0.999939	Sptlc2/Sptlc1/Furin/Slc4a4/Phkg2/Plekhf1	6
GO:0072524	pyridine-containing compound metabolic process	4/120	75/2829	0.0533333	1.2573333333333336	0.4753029747776253	0.39459168887353213	0.999939	0.999939	Idh2/Pfkl/Slc4a4/Kmo	4
GO:0006399	tRNA metabolic process	2/120	32/2829	0.0625	1.47344	0.566784	0.3966922568985374	0.999939	0.999939	Elp1/Elp6	2
GO:0006518	peptide metabolic process	2/120	32/2829	0.0625	1.47344	0.566784	0.3966922568985374	0.999939	0.999939	Gclc/Furin	2
GO:0014902	myotube differentiation	2/120	32/2829	0.0625	1.47344	0.566784	0.3966922568985374	0.999939	0.999939	Ptgfrn/Pld3	2
GO:0016079	synaptic vesicle exocytosis	2/120	32/2829	0.0625	1.47344	0.566784	0.3966922568985374	0.999939	0.999939	Atp2a2/Vamp7	2
GO:0032635	interleukin-6 production	2/120	32/2829	0.0625	1.47344	0.566784	0.3966922568985374	0.999939	0.999939	Ncl/Tmem106a	2
GO:0032675	regulation of interleukin-6 production	2/120	32/2829	0.0625	1.47344	0.566784	0.3966922568985374	0.999939	0.999939	Ncl/Tmem106a	2
GO:0141193	nuclear receptor-mediated signaling pathway	2/120	32/2829	0.0625	1.47344	0.566784	0.3966922568985374	0.999939	0.999939	Phb1/Strn3	2
GO:1903900	regulation of viral life cycle	2/120	32/2829	0.0625	1.47344	0.566784	0.3966922568985374	0.999939	0.999939	Furin/Fcnb	2
GO:0043123	positive regulation of canonical NF-kappaB signal transduction	3/120	54/2829	0.0555556	1.3097222222222222	0.4835747053542493	0.4037555185973598	0.999939	0.999939	Cth/Tgm2/Tmem106a	3
GO:0043279	response to alkaloid	3/120	54/2829	0.0555556	1.3097222222222222	0.4835747053542493	0.4037555185973598	0.999939	0.999939	Tgm2/Ppp2r2a/Tmed10	3
GO:2001236	regulation of extrinsic apoptotic signaling pathway	3/120	54/2829	0.0555556	1.3097222222222222	0.4835747053542493	0.4037555185973598	0.999939	0.999939	Gstp1/Gclc/Pak5	3
GO:0005978	glycogen biosynthetic process	1/120	2829-12-01	0.0833333	1.9645833333333333	0.7046326717008593	0.4061693239137504	0.999939	0.999939	Grb10	1
GO:0006111	regulation of gluconeogenesis	1/120	2829-12-01	0.0833333	1.9645833333333333	0.7046326717008593	0.4061693239137504	0.999939	0.999939	Dgkq	1
GO:0006541	glutamine metabolic process	1/120	2829-12-01	0.0833333	1.9645833333333333	0.7046326717008593	0.4061693239137504	0.999939	0.999939	Glud1	1
GO:0006857	oligopeptide transport	1/120	2829-12-01	0.0833333	1.9645833333333333	0.7046326717008593	0.4061693239137504	0.999939	0.999939	Mgst1	1
GO:0009250	glucan biosynthetic process	1/120	2829-12-01	0.0833333	1.9645833333333333	0.7046326717008593	0.4061693239137504	0.999939	0.999939	Grb10	1
GO:0009651	response to salt stress	1/120	2829-12-01	0.0833333	1.9645833333333333	0.7046326717008593	0.4061693239137504	0.999939	0.999939	Kmo	1
GO:0010996	response to auditory stimulus	1/120	2829-12-01	0.0833333	1.9645833333333333	0.7046326717008593	0.4061693239137504	0.999939	0.999939	Gclc	1
GO:0014047	glutamate secretion	1/120	2829-12-01	0.0833333	1.9645833333333333	0.7046326717008593	0.4061693239137504	0.999939	0.999939	Kmo	1
GO:0015802	basic amino acid transport	1/120	2829-12-01	0.0833333	1.9645833333333333	0.7046326717008593	0.4061693239137504	0.999939	0.999939	Slc7a6	1
GO:0018126	protein hydroxylation	1/120	2829-12-01	0.0833333	1.9645833333333333	0.7046326717008593	0.4061693239137504	0.999939	0.999939	Plod1	1
GO:0032720	negative regulation of tumor necrosis factor production	1/120	2829-12-01	0.0833333	1.9645833333333333	0.7046326717008593	0.4061693239137504	0.999939	0.999939	Gstp1	1
GO:0032757	positive regulation of interleukin-8 production	1/120	2829-12-01	0.0833333	1.9645833333333333	0.7046326717008593	0.4061693239137504	0.999939	0.999939	Fcnb	1
GO:0034389	lipid droplet organization	1/120	2829-12-01	0.0833333	1.9645833333333333	0.7046326717008593	0.4061693239137504	0.999939	0.999939	Ptgfrn	1
GO:0035315	hair cell differentiation	1/120	2829-12-01	0.0833333	1.9645833333333333	0.7046326717008593	0.4061693239137504	0.999939	0.999939	Alg10	1
GO:0043124	negative regulation of canonical NF-kappaB signal transduction	1/120	2829-12-01	0.0833333	1.9645833333333333	0.7046326717008593	0.4061693239137504	0.999939	0.999939	Gstp1	1
GO:0043506	regulation of JUN kinase activity	1/120	2829-12-01	0.0833333	1.9645833333333333	0.7046326717008593	0.4061693239137504	0.999939	0.999939	Gstp1	1
GO:0044319	wound healing, spreading of cells	1/120	2829-12-01	0.0833333	1.9645833333333333	0.7046326717008593	0.4061693239137504	0.999939	0.999939	Arhgap35	1
GO:0046039	GTP metabolic process	1/120	2829-12-01	0.0833333	1.9645833333333333	0.7046326717008593	0.4061693239137504	0.999939	0.999939	Ampd3	1
GO:0048644	muscle organ morphogenesis	1/120	2829-12-01	0.0833333	1.9645833333333333	0.7046326717008593	0.4061693239137504	0.999939	0.999939	Dsp	1
GO:0050922	negative regulation of chemotaxis	1/120	2829-12-01	0.0833333	1.9645833333333333	0.7046326717008593	0.4061693239137504	0.999939	0.999939	Gstp1	1
GO:0051957	positive regulation of amino acid transport	1/120	2829-12-01	0.0833333	1.9645833333333333	0.7046326717008593	0.4061693239137504	0.999939	0.999939	Kmo	1
GO:0051983	regulation of chromosome segregation	1/120	2829-12-01	0.0833333	1.9645833333333333	0.7046326717008593	0.4061693239137504	0.999939	0.999939	Dync1li1	1
GO:0060119	inner ear receptor cell development	1/120	2829-12-01	0.0833333	1.9645833333333333	0.7046326717008593	0.4061693239137504	0.999939	0.999939	Alg10	1
GO:0061620	glycolytic process through glucose-6-phosphate	1/120	2829-12-01	0.0833333	1.9645833333333333	0.7046326717008593	0.4061693239137504	0.999939	0.999939	Pfkl	1
GO:0071071	regulation of phospholipid biosynthetic process	1/120	2829-12-01	0.0833333	1.9645833333333333	0.7046326717008593	0.4061693239137504	0.999939	0.999939	Fabp3	1
GO:0071236	cellular response to antibiotic	1/120	2829-12-01	0.0833333	1.9645833333333333	0.7046326717008593	0.4061693239137504	0.999939	0.999939	Cyp17a1	1
GO:0071474	cellular hyperosmotic response	1/120	2829-12-01	0.0833333	1.9645833333333333	0.7046326717008593	0.4061693239137504	0.999939	0.999939	Slc6a12	1
GO:0071732	cellular response to nitric oxide	1/120	2829-12-01	0.0833333	1.9645833333333333	0.7046326717008593	0.4061693239137504	0.999939	0.999939	Atp5f1a	1
GO:0090075	relaxation of muscle	1/120	2829-12-01	0.0833333	1.9645833333333333	0.7046326717008593	0.4061693239137504	0.999939	0.999939	Atp2a2	1
GO:0090505	epiboly involved in wound healing	1/120	2829-12-01	0.0833333	1.9645833333333333	0.7046326717008593	0.4061693239137504	0.999939	0.999939	Arhgap35	1
GO:0099558	maintenance of synapse structure	1/120	2829-12-01	0.0833333	1.9645833333333333	0.7046326717008593	0.4061693239137504	0.999939	0.999939	Sdf4	1
GO:1902170	cellular response to reactive nitrogen species	1/120	2829-12-01	0.0833333	1.9645833333333333	0.7046326717008593	0.4061693239137504	0.999939	0.999939	Atp5f1a	1
GO:1903556	negative regulation of tumor necrosis factor superfamily cytokine production	1/120	2829-12-01	0.0833333	1.9645833333333333	0.7046326717008593	0.4061693239137504	0.999939	0.999939	Gstp1	1
GO:0042886	amide transport	6/120	121/2829	0.049586776859504134	1.16901	0.3998546217870218	0.40809824163598973	0.999939	0.999939	Rpn1/Slc25a22/Pfkl/Glud1/Sgpp1/Mgst1	6
GO:0008584	male gonad development	2/120	33/2829	0.0606061	1.428787878787879	0.5213828112992289	0.4118142927211009	0.999939	0.999939	Cyp17a1/Mgst1	2
GO:0046546	development of primary male sexual characteristics	2/120	33/2829	0.0606061	1.428787878787879	0.5213828112992289	0.4118142927211009	0.999939	0.999939	Cyp17a1/Mgst1	2
GO:1905954	positive regulation of lipid localization	2/120	33/2829	0.0606061	1.428787878787879	0.5213828112992289	0.4118142927211009	0.999939	0.999939	Ces1d/Fabp3	2
GO:0046903	secretion	15/120	327/2829	0.045871559633027525	1.081422018348624	0.32945637114576465	0.4142335263333958	0.999939	0.999939	Idh2/Slc25a22/Sdf4/Pfkl/Glud1/Atp2a2/Tgm2/Ces1d/Prl6a1/Vamp7/Furin/Tmed10/Kmo/Tmem132a/Tsc22d3	15
GO:0009062	fatty acid catabolic process	3/120	55/2829	0.0545455	1.285909090909091	0.4505903682456783	0.41534371818082727	0.999939	0.999939	Ces1d/Ehhadh/Fabp3	3
GO:0009306	protein secretion	6/120	123/2829	0.0487805	1.15	0.35793629773281205	0.42360756062010685	0.999939	0.999939	Idh2/Slc25a22/Pfkl/Glud1/Tmed10/Tmem132a	6
GO:0006661	phosphatidylinositol biosynthetic process	2/120	34/2829	0.058823529411764705	1.386764705882353	0.4774426492190676	0.42675075098495185	0.999939	0.999939	Pigu/Mppe1	2
GO:0016072	rRNA metabolic process	2/120	34/2829	0.058823529411764705	1.386764705882353	0.4774426492190676	0.42675075098495185	0.999939	0.999939	Rps8/Ncl	2
GO:0016239	positive regulation of macroautophagy	2/120	34/2829	0.058823529411764705	1.386764705882353	0.4774426492190676	0.42675075098495185	0.999939	0.999939	Sptlc2/Sptlc1	2
GO:0030216	keratinocyte differentiation	2/120	34/2829	0.058823529411764705	1.386764705882353	0.4774426492190676	0.42675075098495185	0.999939	0.999939	Dsp/Sgpp1	2
GO:0042632	cholesterol homeostasis	2/120	34/2829	0.058823529411764705	1.386764705882353	0.4774426492190676	0.42675075098495185	0.999939	0.999939	Ces1d/Fabp3	2
GO:0055092	sterol homeostasis	2/120	34/2829	0.058823529411764705	1.386764705882353	0.4774426492190676	0.42675075098495185	0.999939	0.999939	Ces1d/Fabp3	2
GO:0071548	response to dexamethasone	2/120	34/2829	0.058823529411764705	1.386764705882353	0.4774426492190676	0.42675075098495185	0.999939	0.999939	Ass1/Atp5f1a	2
GO:0009166	nucleotide catabolic process	3/120	56/2829	0.0535714	1.2629464285714285	0.41822710743426195	0.42686200487349946	0.999939	0.999939	Pfkl/Slc4a4/Ampd3	3
GO:0006325	chromatin organization	6/120	124/2829	0.0483871	1.1407258064516128	0.3372304461227577	0.4313457095022608	0.999939	0.999939	Csnk1g1/Dpy30/Tgm2/Phb1/Pak5/Stk17b	6
GO:0035592	establishment of protein localization to extracellular region	6/120	124/2829	0.0483871	1.1407258064516128	0.3372304461227577	0.4313457095022608	0.999939	0.999939	Idh2/Slc25a22/Pfkl/Glud1/Tmed10/Tmem132a	6
GO:0071692	protein localization to extracellular region	6/120	124/2829	0.0483871	1.1407258064516128	0.3372304461227577	0.4313457095022608	0.999939	0.999939	Idh2/Slc25a22/Pfkl/Glud1/Tmed10/Tmem132a	6
GO:0002446	neutrophil mediated immunity	1/120	13/2829	0.0769231	1.8134615384615387	0.6186117969075722	0.43146562534447475	0.999939	0.999939	Vamp7	1
GO:0003208	cardiac ventricle morphogenesis	1/120	13/2829	0.0769231	1.8134615384615387	0.6186117969075722	0.43146562534447475	0.999939	0.999939	Dsp	1
GO:0006110	regulation of glycolytic process	1/120	13/2829	0.0769231	1.8134615384615387	0.6186117969075722	0.43146562534447475	0.999939	0.999939	Slc4a4	1
GO:0006367	transcription initiation at RNA polymerase II promoter	1/120	13/2829	0.0769231	1.8134615384615387	0.6186117969075722	0.43146562534447475	0.999939	0.999939	Dpy30	1
GO:0006656	phosphatidylcholine biosynthetic process	1/120	13/2829	0.0769231	1.8134615384615387	0.6186117969075722	0.43146562534447475	0.999939	0.999939	Fabp3	1
GO:0008206	bile acid metabolic process	1/120	13/2829	0.0769231	1.8134615384615387	0.6186117969075722	0.43146562534447475	0.999939	0.999939	Ces1d	1
GO:0009127	purine nucleoside monophosphate biosynthetic process	1/120	13/2829	0.0769231	1.8134615384615387	0.6186117969075722	0.43146562534447475	0.999939	0.999939	Ampd3	1
GO:0009168	purine ribonucleoside monophosphate biosynthetic process	1/120	13/2829	0.0769231	1.8134615384615387	0.6186117969075722	0.43146562534447475	0.999939	0.999939	Ampd3	1
GO:0010559	regulation of glycoprotein biosynthetic process	1/120	13/2829	0.0769231	1.8134615384615387	0.6186117969075722	0.43146562534447475	0.999939	0.999939	Pomt1	1
GO:0010661	positive regulation of muscle cell apoptotic process	1/120	13/2829	0.0769231	1.8134615384615387	0.6186117969075722	0.43146562534447475	0.999939	0.999939	Atp2a2	1
GO:0021955	central nervous system neuron axonogenesis	1/120	13/2829	0.0769231	1.8134615384615387	0.6186117969075722	0.43146562534447475	0.999939	0.999939	Arhgap35	1
GO:0030325	adrenal gland development	1/120	13/2829	0.0769231	1.8134615384615387	0.6186117969075722	0.43146562534447475	0.999939	0.999939	Cyp17a1	1
GO:0030811	regulation of nucleotide catabolic process	1/120	13/2829	0.0769231	1.8134615384615387	0.6186117969075722	0.43146562534447475	0.999939	0.999939	Slc4a4	1
GO:0031111	negative regulation of microtubule polymerization or depolymerization	1/120	13/2829	0.0769231	1.8134615384615387	0.6186117969075722	0.43146562534447475	0.999939	0.999939	Eml2	1
GO:0032373	positive regulation of sterol transport	1/120	13/2829	0.0769231	1.8134615384615387	0.6186117969075722	0.43146562534447475	0.999939	0.999939	Ces1d	1
GO:0032376	positive regulation of cholesterol transport	1/120	13/2829	0.0769231	1.8134615384615387	0.6186117969075722	0.43146562534447475	0.999939	0.999939	Ces1d	1
GO:0032885	regulation of polysaccharide biosynthetic process	1/120	13/2829	0.0769231	1.8134615384615387	0.6186117969075722	0.43146562534447475	0.999939	0.999939	Grb10	1
GO:0033121	regulation of purine nucleotide catabolic process	1/120	13/2829	0.0769231	1.8134615384615387	0.6186117969075722	0.43146562534447475	0.999939	0.999939	Slc4a4	1
GO:0033197	response to vitamin E	1/120	13/2829	0.0769231	1.8134615384615387	0.6186117969075722	0.43146562534447475	0.999939	0.999939	Alad	1
GO:0043304	regulation of mast cell degranulation	1/120	13/2829	0.0769231	1.8134615384615387	0.6186117969075722	0.43146562534447475	0.999939	0.999939	Vamp7	1
GO:0045981	positive regulation of nucleotide metabolic process	1/120	13/2829	0.0769231	1.8134615384615387	0.6186117969075722	0.43146562534447475	0.999939	0.999939	Slc4a4	1
GO:0046148	pigment biosynthetic process	1/120	13/2829	0.0769231	1.8134615384615387	0.6186117969075722	0.43146562534447475	0.999939	0.999939	Alad	1
GO:0065005	protein-lipid complex assembly	1/120	13/2829	0.0769231	1.8134615384615387	0.6186117969075722	0.43146562534447475	0.999939	0.999939	Ces1d	1
GO:0071353	cellular response to interleukin-4	1/120	13/2829	0.0769231	1.8134615384615387	0.6186117969075722	0.43146562534447475	0.999939	0.999939	Alad	1
GO:0090504	epiboly	1/120	13/2829	0.0769231	1.8134615384615387	0.6186117969075722	0.43146562534447475	0.999939	0.999939	Arhgap35	1
GO:0090630	activation of GTPase activity	1/120	13/2829	0.0769231	1.8134615384615387	0.6186117969075722	0.43146562534447475	0.999939	0.999939	Ralgapb	1
GO:0098760	response to interleukin-7	1/120	13/2829	0.0769231	1.8134615384615387	0.6186117969075722	0.43146562534447475	0.999939	0.999939	Atp5f1b	1
GO:0098761	cellular response to interleukin-7	1/120	13/2829	0.0769231	1.8134615384615387	0.6186117969075722	0.43146562534447475	0.999939	0.999939	Atp5f1b	1
GO:1900242	regulation of synaptic vesicle endocytosis	1/120	13/2829	0.0769231	1.8134615384615387	0.6186117969075722	0.43146562534447475	0.999939	0.999939	Dgkq	1
GO:1900544	positive regulation of purine nucleotide metabolic process	1/120	13/2829	0.0769231	1.8134615384615387	0.6186117969075722	0.43146562534447475	0.999939	0.999939	Slc4a4	1
GO:1903307	positive regulation of regulated secretory pathway	1/120	13/2829	0.0769231	1.8134615384615387	0.6186117969075722	0.43146562534447475	0.999939	0.999939	Vamp7	1
GO:1903580	positive regulation of ATP metabolic process	1/120	13/2829	0.0769231	1.8134615384615387	0.6186117969075722	0.43146562534447475	0.999939	0.999939	Slc4a4	1
GO:1905710	positive regulation of membrane permeability	1/120	13/2829	0.0769231	1.8134615384615387	0.6186117969075722	0.43146562534447475	0.999939	0.999939	Gclc	1
GO:0051056	regulation of small GTPase mediated signal transduction	4/120	79/2829	0.0506329	1.1936708860759493	0.3673984851733868	0.4335380113412768	0.999939	0.999939	Arhgap35/Tgm2/Ralgapb/Sh3bp1	4
GO:0007623	circadian rhythm	3/120	57/2829	0.0526316	1.2407894736842104	0.38645963146241746	0.4383029091590127	0.999939	0.999939	Ass1/Ces1d/Ndufa9	3
GO:0008406	gonad development	3/120	57/2829	0.0526316	1.2407894736842104	0.38645963146241746	0.4383029091590127	0.999939	0.999939	Cyp17a1/Phb1/Mgst1	3
GO:0045137	development of primary sexual characteristics	3/120	57/2829	0.0526316	1.2407894736842104	0.38645963146241746	0.4383029091590127	0.999939	0.999939	Cyp17a1/Phb1/Mgst1	3
GO:0097237	cellular response to toxic substance	3/120	57/2829	0.0526316	1.2407894736842104	0.38645963146241746	0.4383029091590127	0.999939	0.999939	Gstp1/Gpx3/Mgst1	3
GO:0032760	positive regulation of tumor necrosis factor production	2/120	35/2829	0.0571429	1.347142857142857	0.43486542350569096	0.4414901292931773	0.999939	0.999939	Ncl/Tmem106a	2
GO:0046626	regulation of insulin receptor signaling pathway	2/120	35/2829	0.0571429	1.347142857142857	0.43486542350569096	0.4414901292931773	0.999939	0.999939	Grb10/Ncl	2
GO:1903557	positive regulation of tumor necrosis factor superfamily cytokine production	2/120	35/2829	0.0571429	1.347142857142857	0.43486542350569096	0.4414901292931773	0.999939	0.999939	Ncl/Tmem106a	2
GO:0006650	glycerophospholipid metabolic process	5/120	103/2829	0.0485437	1.1444174757281553	0.31419643957048565	0.4455796642610832	0.999939	0.999939	Pigu/Dgkq/Ptdss2/Mppe1/Fabp3	5
GO:0016054	organic acid catabolic process	5/120	103/2829	0.0485437	1.1444174757281553	0.31419643957048565	0.4455796642610832	0.999939	0.999939	Glud1/Ces1d/Ehhadh/Fabp3/Kmo	5
GO:0046395	carboxylic acid catabolic process	5/120	103/2829	0.0485437	1.1444174757281553	0.31419643957048565	0.4455796642610832	0.999939	0.999939	Glud1/Ces1d/Ehhadh/Fabp3/Kmo	5
GO:0001659	temperature homeostasis	3/120	58/2829	0.0517241	1.2193965517241379	0.3552641252316607	0.44965939118740106	0.999939	0.999939	Gatm/Grb10/Ces1d	3
GO:0015718	monocarboxylic acid transport	3/120	58/2829	0.0517241	1.2193965517241379	0.3552641252316607	0.44965939118740106	0.999939	0.999939	Ces1d/Slc6a12/Fabp3	3
GO:0060047	heart contraction	3/120	58/2829	0.0517241	1.2193965517241379	0.3552641252316607	0.44965939118740106	0.999939	0.999939	Gaa/Dsp/Atp2a2	3
GO:0072523	purine-containing compound catabolic process	3/120	58/2829	0.0517241	1.2193965517241379	0.3552641252316607	0.44965939118740106	0.999939	0.999939	Pfkl/Slc4a4/Ampd3	3
GO:0001819	positive regulation of cytokine production	5/120	104/2829	0.0480769	1.1334134615384615	0.2917150878371094	0.45405618559334626	0.999939	0.999939	Fcnb/Tmed10/Phb1/Ncl/Tmem106a	5
GO:0002792	negative regulation of peptide secretion	1/120	14/2829	0.0714286	1.6839285714285712	0.5398354348372001	0.4556929424462728	0.999939	0.999939	Pfkl	1
GO:0007520	myoblast fusion	1/120	14/2829	0.0714286	1.6839285714285712	0.5398354348372001	0.4556929424462728	0.999939	0.999939	Ptgfrn	1
GO:0008299	isoprenoid biosynthetic process	1/120	14/2829	0.0714286	1.6839285714285712	0.5398354348372001	0.4556929424462728	0.999939	0.999939	Crppa	1
GO:0010883	regulation of lipid storage	1/120	14/2829	0.0714286	1.6839285714285712	0.5398354348372001	0.4556929424462728	0.999939	0.999939	Ces1d	1
GO:0015872	dopamine transport	1/120	14/2829	0.0714286	1.6839285714285712	0.5398354348372001	0.4556929424462728	0.999939	0.999939	Tgm2	1
GO:0032354	response to follicle-stimulating hormone	1/120	14/2829	0.0714286	1.6839285714285712	0.5398354348372001	0.4556929424462728	0.999939	0.999939	Gclc	1
GO:0032731	positive regulation of interleukin-1 beta production	1/120	14/2829	0.0714286	1.6839285714285712	0.5398354348372001	0.4556929424462728	0.999939	0.999939	Tmem106a	1
GO:0032928	regulation of superoxide anion generation	1/120	14/2829	0.0714286	1.6839285714285712	0.5398354348372001	0.4556929424462728	0.999939	0.999939	Gstp1	1
GO:0035272	exocrine system development	1/120	14/2829	0.0714286	1.6839285714285712	0.5398354348372001	0.4556929424462728	0.999939	0.999939	Tgm2	1
GO:0035330	regulation of hippo signaling	1/120	14/2829	0.0714286	1.6839285714285712	0.5398354348372001	0.4556929424462728	0.999939	0.999939	Strn3	1
GO:0042304	regulation of fatty acid biosynthetic process	1/120	14/2829	0.0714286	1.6839285714285712	0.5398354348372001	0.4556929424462728	0.999939	0.999939	Scap	1
GO:0045540	regulation of cholesterol biosynthetic process	1/120	14/2829	0.0714286	1.6839285714285712	0.5398354348372001	0.4556929424462728	0.999939	0.999939	Scap	1
GO:0046427	positive regulation of receptor signaling pathway via JAK-STAT	1/120	14/2829	0.0714286	1.6839285714285712	0.5398354348372001	0.4556929424462728	0.999939	0.999939	Prl6a1	1
GO:0046716	muscle cell cellular homeostasis	1/120	14/2829	0.0714286	1.6839285714285712	0.5398354348372001	0.4556929424462728	0.999939	0.999939	Gaa	1
GO:0060113	inner ear receptor cell differentiation	1/120	14/2829	0.0714286	1.6839285714285712	0.5398354348372001	0.4556929424462728	0.999939	0.999939	Alg10	1
GO:0061615	glycolytic process through fructose-6-phosphate	1/120	14/2829	0.0714286	1.6839285714285712	0.5398354348372001	0.4556929424462728	0.999939	0.999939	Pfkl	1
GO:0070227	lymphocyte apoptotic process	1/120	14/2829	0.0714286	1.6839285714285712	0.5398354348372001	0.4556929424462728	0.999939	0.999939	Tsc22d3	1
GO:0071404	cellular response to low-density lipoprotein particle stimulus	1/120	14/2829	0.0714286	1.6839285714285712	0.5398354348372001	0.4556929424462728	0.999939	0.999939	Ces1d	1
GO:0071731	response to nitric oxide	1/120	14/2829	0.0714286	1.6839285714285712	0.5398354348372001	0.4556929424462728	0.999939	0.999939	Atp5f1a	1
GO:0090278	negative regulation of peptide hormone secretion	1/120	14/2829	0.0714286	1.6839285714285712	0.5398354348372001	0.4556929424462728	0.999939	0.999939	Pfkl	1
GO:0106118	regulation of sterol biosynthetic process	1/120	14/2829	0.0714286	1.6839285714285712	0.5398354348372001	0.4556929424462728	0.999939	0.999939	Scap	1
GO:0150146	cell junction disassembly	1/120	14/2829	0.0714286	1.6839285714285712	0.5398354348372001	0.4556929424462728	0.999939	0.999939	Ngef	1
GO:1901224	positive regulation of non-canonical NF-kappaB signal transduction	1/120	14/2829	0.0714286	1.6839285714285712	0.5398354348372001	0.4556929424462728	0.999939	0.999939	Phb1	1
GO:1904738	vascular associated smooth muscle cell migration	1/120	14/2829	0.0714286	1.6839285714285712	0.5398354348372001	0.4556929424462728	0.999939	0.999939	Grb10	1
GO:1905953	negative regulation of lipid localization	1/120	14/2829	0.0714286	1.6839285714285712	0.5398354348372001	0.4556929424462728	0.999939	0.999939	Ces1d	1
GO:2001222	regulation of neuron migration	1/120	14/2829	0.0714286	1.6839285714285712	0.5398354348372001	0.4556929424462728	0.999939	0.999939	Gpr173	1
GO:0006096	glycolytic process	2/120	36/2829	0.0555556	1.3097222222222222	0.39356273704094186	0.4560222166689445	0.999939	0.999939	Pfkl/Slc4a4	2
GO:0017148	negative regulation of translation	2/120	36/2829	0.0555556	1.3097222222222222	0.39356273704094186	0.4560222166689445	0.999939	0.999939	Ptgfrn/Ncl	2
GO:0019364	pyridine nucleotide catabolic process	2/120	36/2829	0.0555556	1.3097222222222222	0.39356273704094186	0.4560222166689445	0.999939	0.999939	Pfkl/Slc4a4	2
GO:0032526	response to retinoic acid	2/120	36/2829	0.0555556	1.3097222222222222	0.39356273704094186	0.4560222166689445	0.999939	0.999939	Adh1c/Cyp17a1	2
GO:0071230	cellular response to amino acid stimulus	2/120	36/2829	0.0555556	1.3097222222222222	0.39356273704094186	0.4560222166689445	0.999939	0.999939	Ass1/Gclc	2
GO:0071346	cellular response to type II interferon	2/120	36/2829	0.0555556	1.3097222222222222	0.39356273704094186	0.4560222166689445	0.999939	0.999939	Ass1/Hpx	2
GO:0055085	transmembrane transport	19/120	431/2829	0.0440835	1.0392691415313224	0.18633364344901363	0.46647474191755356	0.999939	0.999939	Atp5pb/Atp5f1a/Cox5b/Magt1/Atp5f1d/Slc25a22/Grb10/Atp2a2/Slc7a6/Slc38a10/Slc6a12/Atp5f1b/Tmem109/Alg10/Tmed10/Sfxn3/Slc4a4/Ndufs2/Slc26a1	19
GO:0007613	memory	2/120	37/2829	0.0540541	1.2743243243243245	0.35345432181736425	0.47033800628877376	0.999939	0.999939	Glud1/Pak5	2
GO:0018958	phenol-containing compound metabolic process	2/120	37/2829	0.0540541	1.2743243243243245	0.35345432181736425	0.47033800628877376	0.999939	0.999939	Cyp17a1/Sult1a1	2
GO:0030308	negative regulation of cell growth	2/120	37/2829	0.0540541	1.2743243243243245	0.35345432181736425	0.47033800628877376	0.999939	0.999939	Cth/Phb1	2
GO:0046686	response to cadmium ion	2/120	37/2829	0.0540541	1.2743243243243245	0.35345432181736425	0.47033800628877376	0.999939	0.999939	Gclc/Alad	2
GO:0051224	negative regulation of protein transport	2/120	37/2829	0.0540541	1.2743243243243245	0.35345432181736425	0.47033800628877376	0.999939	0.999939	Idh2/Pfkl	2
GO:1990090	cellular response to nerve growth factor stimulus	2/120	37/2829	0.0540541	1.2743243243243245	0.35345432181736425	0.47033800628877376	0.999939	0.999939	Dync1li1/Kidins220	2
GO:0046883	regulation of hormone secretion	4/120	83/2829	0.0481928	1.136144578313253	0.2649201265994973	0.47181040685157416	0.999939	0.999939	Slc25a22/Pfkl/Glud1/Vamp7	4
GO:0045834	positive regulation of lipid metabolic process	3/120	60/2829	0.05	1.1787500000000002	0.29450048941957613	0.47209302218828975	0.999939	0.999939	Scap/Ces1d/Cyp17a1	3
GO:0050796	regulation of insulin secretion	3/120	60/2829	0.05	1.1787500000000002	0.29450048941957613	0.47209302218828975	0.999939	0.999939	Slc25a22/Pfkl/Glud1	3
GO:0051248	negative regulation of protein metabolic process	11/120	246/2829	0.044715447154471545	1.0541666666666667	0.18709547505929291	0.47458641664446966	0.999939	0.999939	Gstp1/Gclc/Dgkq/Ptgfrn/Plpp3/Furin/Tmed10/Phb1/Ncl/Alad/Tmem132a	11
GO:0000768	syncytium formation by plasma membrane fusion	1/120	15/2829	0.0666667	1.5716666666666665	0.467146	0.4788960852194335	0.999939	0.999939	Ptgfrn	1
GO:0001539	cilium or flagellum-dependent cell motility	1/120	15/2829	0.0666667	1.5716666666666665	0.467146	0.4788960852194335	0.999939	0.999939	Saxo4	1
GO:0006949	syncytium formation	1/120	15/2829	0.0666667	1.5716666666666665	0.467146	0.4788960852194335	0.999939	0.999939	Ptgfrn	1
GO:0006972	hyperosmotic response	1/120	15/2829	0.0666667	1.5716666666666665	0.467146	0.4788960852194335	0.999939	0.999939	Slc6a12	1
GO:0008038	neuron recognition	1/120	15/2829	0.0666667	1.5716666666666665	0.467146	0.4788960852194335	0.999939	0.999939	Arhgap35	1
GO:0009156	ribonucleoside monophosphate biosynthetic process	1/120	15/2829	0.0666667	1.5716666666666665	0.467146	0.4788960852194335	0.999939	0.999939	Ampd3	1
GO:0009620	response to fungus	1/120	15/2829	0.0666667	1.5716666666666665	0.467146	0.4788960852194335	0.999939	0.999939	Gpx3	1
GO:0010907	positive regulation of glucose metabolic process	1/120	15/2829	0.0666667	1.5716666666666665	0.467146	0.4788960852194335	0.999939	0.999939	Phkg2	1
GO:0014003	oligodendrocyte development	1/120	15/2829	0.0666667	1.5716666666666665	0.467146	0.4788960852194335	0.999939	0.999939	Gstp1	1
GO:0014912	negative regulation of smooth muscle cell migration	1/120	15/2829	0.0666667	1.5716666666666665	0.467146	0.4788960852194335	0.999939	0.999939	Gstp1	1
GO:0019432	triglyceride biosynthetic process	1/120	15/2829	0.0666667	1.5716666666666665	0.467146	0.4788960852194335	0.999939	0.999939	Gk	1
GO:0030239	myofibril assembly	1/120	15/2829	0.0666667	1.5716666666666665	0.467146	0.4788960852194335	0.999939	0.999939	Flnc	1
GO:0030317	flagellated sperm motility	1/120	15/2829	0.0666667	1.5716666666666665	0.467146	0.4788960852194335	0.999939	0.999939	Saxo4	1
GO:0032801	receptor catabolic process	1/120	15/2829	0.0666667	1.5716666666666665	0.467146	0.4788960852194335	0.999939	0.999939	Furin	1
GO:0033762	response to glucagon	1/120	15/2829	0.0666667	1.5716666666666665	0.467146	0.4788960852194335	0.999939	0.999939	Ass1	1
GO:0042490	mechanoreceptor differentiation	1/120	15/2829	0.0666667	1.5716666666666665	0.467146	0.4788960852194335	0.999939	0.999939	Alg10	1
GO:0042554	superoxide anion generation	1/120	15/2829	0.0666667	1.5716666666666665	0.467146	0.4788960852194335	0.999939	0.999939	Gstp1	1
GO:0042744	hydrogen peroxide catabolic process	1/120	15/2829	0.0666667	1.5716666666666665	0.467146	0.4788960852194335	0.999939	0.999939	Gpx3	1
GO:0043114	regulation of vascular permeability	1/120	15/2829	0.0666667	1.5716666666666665	0.467146	0.4788960852194335	0.999939	0.999939	Arhgap35	1
GO:0043414	macromolecule methylation	1/120	15/2829	0.0666667	1.5716666666666665	0.467146	0.4788960852194335	0.999939	0.999939	Bhmt	1
GO:0044539	long-chain fatty acid import into cell	1/120	15/2829	0.0666667	1.5716666666666665	0.467146	0.4788960852194335	0.999939	0.999939	Fabp3	1
GO:0044788	modulation by host of viral process	1/120	15/2829	0.0666667	1.5716666666666665	0.467146	0.4788960852194335	0.999939	0.999939	Phb1	1
GO:0045912	negative regulation of carbohydrate metabolic process	1/120	15/2829	0.0666667	1.5716666666666665	0.467146	0.4788960852194335	0.999939	0.999939	Grb10	1
GO:0046902	regulation of mitochondrial membrane permeability	1/120	15/2829	0.0666667	1.5716666666666665	0.467146	0.4788960852194335	0.999939	0.999939	Gclc	1
GO:0051954	positive regulation of amine transport	1/120	15/2829	0.0666667	1.5716666666666665	0.467146	0.4788960852194335	0.999939	0.999939	Kmo	1
GO:0055094	response to lipoprotein particle	1/120	15/2829	0.0666667	1.5716666666666665	0.467146	0.4788960852194335	0.999939	0.999939	Ces1d	1
GO:0060285	cilium-dependent cell motility	1/120	15/2829	0.0666667	1.5716666666666665	0.467146	0.4788960852194335	0.999939	0.999939	Saxo4	1
GO:0060294	cilium movement involved in cell motility	1/120	15/2829	0.0666667	1.5716666666666665	0.467146	0.4788960852194335	0.999939	0.999939	Saxo4	1
GO:0070670	response to interleukin-4	1/120	15/2829	0.0666667	1.5716666666666665	0.467146	0.4788960852194335	0.999939	0.999939	Alad	1
GO:0071398	cellular response to fatty acid	1/120	15/2829	0.0666667	1.5716666666666665	0.467146	0.4788960852194335	0.999939	0.999939	Ass1	1
GO:0071827	plasma lipoprotein particle organization	1/120	15/2829	0.0666667	1.5716666666666665	0.467146	0.4788960852194335	0.999939	0.999939	Ces1d	1
GO:0072332	intrinsic apoptotic signaling pathway by p53 class mediator	1/120	15/2829	0.0666667	1.5716666666666665	0.467146	0.4788960852194335	0.999939	0.999939	Tmem109	1
GO:0097722	sperm motility	1/120	15/2829	0.0666667	1.5716666666666665	0.467146	0.4788960852194335	0.999939	0.999939	Saxo4	1
GO:0140253	cell-cell fusion	1/120	15/2829	0.0666667	1.5716666666666665	0.467146	0.4788960852194335	0.999939	0.999939	Ptgfrn	1
GO:1902003	regulation of amyloid-beta formation	1/120	15/2829	0.0666667	1.5716666666666665	0.467146	0.4788960852194335	0.999939	0.999939	Tmed10	1
GO:1902017	regulation of cilium assembly	1/120	15/2829	0.0666667	1.5716666666666665	0.467146	0.4788960852194335	0.999939	0.999939	Arhgap35	1
GO:1904706	negative regulation of vascular associated smooth muscle cell proliferation	1/120	15/2829	0.0666667	1.5716666666666665	0.467146	0.4788960852194335	0.999939	0.999939	Gstp1	1
GO:0008203	cholesterol metabolic process	3/120	61/2829	0.0491803	1.1594262295081965	0.2648911645694119	0.48315815510084925	0.999939	0.999939	Scap/Dgkq/Ces1d	3
GO:0044403	biological process involved in symbiotic interaction	3/120	61/2829	0.0491803	1.1594262295081965	0.2648911645694119	0.48315815510084925	0.999939	0.999939	Furin/Fcnb/Phb1	3
GO:0098754	detoxification	3/120	61/2829	0.0491803	1.1594262295081965	0.2648911645694119	0.48315815510084925	0.999939	0.999939	Gstp1/Gpx3/Mgst1	3
GO:0006809	nitric oxide biosynthetic process	2/120	38/2829	0.0526316	1.2407894736842104	0.31446708909407045	0.4844296131954776	0.999939	0.999939	Ass1/Slc7a6	2
GO:0008037	cell recognition	2/120	38/2829	0.0526316	1.2407894736842104	0.31446708909407045	0.4844296131954776	0.999939	0.999939	Arhgap35/Fcnb	2
GO:0009755	hormone-mediated signaling pathway	2/120	38/2829	0.0526316	1.2407894736842104	0.31446708909407045	0.4844296131954776	0.999939	0.999939	Phb1/Strn3	2
GO:0030048	actin filament-based movement	2/120	38/2829	0.0526316	1.2407894736842104	0.31446708909407045	0.4844296131954776	0.999939	0.999939	Dsp/Atp2a2	2
GO:0030301	cholesterol transport	2/120	38/2829	0.0526316	1.2407894736842104	0.31446708909407045	0.4844296131954776	0.999939	0.999939	Ces1d/Furin	2
GO:0050792	regulation of viral process	2/120	38/2829	0.0526316	1.2407894736842104	0.31446708909407045	0.4844296131954776	0.999939	0.999939	Furin/Fcnb	2
GO:0071229	cellular response to acid chemical	2/120	38/2829	0.0526316	1.2407894736842104	0.31446708909407045	0.4844296131954776	0.999939	0.999939	Ass1/Gclc	2
GO:0098656	monoatomic anion transmembrane transport	2/120	38/2829	0.0526316	1.2407894736842104	0.31446708909407045	0.4844296131954776	0.999939	0.999939	Slc4a4/Slc26a1	2
GO:1990089	response to nerve growth factor	2/120	38/2829	0.0526316	1.2407894736842104	0.31446708909407045	0.4844296131954776	0.999939	0.999939	Dync1li1/Kidins220	2
GO:0032868	response to insulin	6/120	131/2829	0.0458015	1.0797709923664123	0.19673675011431843	0.4849552375832421	0.999939	0.999939	Gstp1/Scap/Gclc/Grb10/Ncl/Fabp3	6
GO:0051047	positive regulation of secretion	6/120	131/2829	0.0458015	1.0797709923664123	0.19673675011431843	0.4849552375832421	0.999939	0.999939	Glud1/Prl6a1/Vamp7/Tmed10/Kmo/Tmem132a	6
GO:0001817	regulation of cytokine production	8/120	178/2829	0.0449438	1.0595505617977528	0.1727097371892034	0.4869219804048742	0.999939	0.999939	Gstp1/Furin/Fcnb/Pld3/Tmed10/Phb1/Ncl/Tmem106a	8
GO:0032940	secretion by cell	12/120	272/2829	0.0441176	1.0400735294117647	0.14628591246440298	0.4890144192380689	0.999939	0.999939	Idh2/Slc25a22/Sdf4/Pfkl/Glud1/Atp2a2/Tgm2/Vamp7/Furin/Tmed10/Kmo/Tmem132a	12
GO:0002697	regulation of immune effector process	4/120	85/2829	0.047058823529411764	1.1094117647058823	0.21552976492980905	0.4906035837236682	0.999939	0.999939	Hpx/Vamp7/Fcnb/Phb1	4
GO:0001816	cytokine production	8/120	179/2829	0.0446927	1.053631284916201	0.15600826379667515	0.4934490728543983	0.999939	0.999939	Gstp1/Furin/Fcnb/Pld3/Tmed10/Phb1/Ncl/Tmem106a	8
GO:0003015	heart process	3/120	62/2829	0.0483871	1.1407258064516128	0.2357712436818097	0.4941148129607913	0.999939	0.999939	Gaa/Dsp/Atp2a2	3
GO:0016125	sterol metabolic process	3/120	62/2829	0.0483871	1.1407258064516128	0.2357712436818097	0.4941148129607913	0.999939	0.999939	Scap/Dgkq/Ces1d	3
GO:0002700	regulation of production of molecular mediator of immune response	2/120	39/2829	0.0512821	1.208974358974359	0.2765343126424377	0.4982901967307949	0.999939	0.999939	Hpx/Phb1	2
GO:0003007	heart morphogenesis	2/120	39/2829	0.0512821	1.208974358974359	0.2765343126424377	0.4982901967307949	0.999939	0.999939	Gaa/Dsp	2
GO:0009063	amino acid catabolic process	2/120	39/2829	0.0512821	1.208974358974359	0.2765343126424377	0.4982901967307949	0.999939	0.999939	Glud1/Kmo	2
GO:0009408	response to heat	2/120	39/2829	0.0512821	1.208974358974359	0.2765343126424377	0.4982901967307949	0.999939	0.999939	Gclc/Atp2a2	2
GO:0015918	sterol transport	2/120	39/2829	0.0512821	1.208974358974359	0.2765343126424377	0.4982901967307949	0.999939	0.999939	Ces1d/Furin	2
GO:0046661	male sex differentiation	2/120	39/2829	0.0512821	1.208974358974359	0.2765343126424377	0.4982901967307949	0.999939	0.999939	Cyp17a1/Mgst1	2
GO:0072526	pyridine-containing compound catabolic process	2/120	39/2829	0.0512821	1.208974358974359	0.2765343126424377	0.4982901967307949	0.999939	0.999939	Pfkl/Slc4a4	2
GO:0050890	cognition	4/120	86/2829	0.046511627906976744	1.0965116279069769	0.19126776629377581	0.49990042181083827	0.999939	0.999939	Gatm/Magt1/Glud1/Pak5	4
GO:0010256	endomembrane system organization	8/120	180/2829	0.044444444444444446	1.0477777777777777	0.13939495070153865	0.49995471382413015	0.999939	0.999939	Emc3/Atp2a2/Ncln/Vamp7/Tmed7/Tmed10/Ccdc47/Plekhf1	8
GO:0000271	polysaccharide biosynthetic process	1/120	16/2829	0.0625	1.47344	0.3996350792648289	0.5011180005618883	0.999939	0.999939	Grb10	1
GO:0001937	negative regulation of endothelial cell proliferation	1/120	16/2829	0.0625	1.47344	0.3996350792648289	0.5011180005618883	0.999939	0.999939	Atp5f1a	1
GO:0001974	blood vessel remodeling	1/120	16/2829	0.0625	1.47344	0.3996350792648289	0.5011180005618883	0.999939	0.999939	Tgm2	1
GO:0002448	mast cell mediated immunity	1/120	16/2829	0.0625	1.47344	0.3996350792648289	0.5011180005618883	0.999939	0.999939	Vamp7	1
GO:0006007	glucose catabolic process	1/120	16/2829	0.0625	1.47344	0.3996350792648289	0.5011180005618883	0.999939	0.999939	Pfkl	1
GO:0006623	protein targeting to vacuole	1/120	16/2829	0.0625	1.47344	0.3996350792648289	0.5011180005618883	0.999939	0.999939	Vamp7	1
GO:0006903	vesicle targeting	1/120	16/2829	0.0625	1.47344	0.3996350792648289	0.5011180005618883	0.999939	0.999939	Tmed10	1
GO:0007585	respiratory gaseous exchange by respiratory system	1/120	16/2829	0.0625	1.47344	0.3996350792648289	0.5011180005618883	0.999939	0.999939	Gaa	1
GO:0008630	intrinsic apoptotic signaling pathway in response to DNA damage	1/120	16/2829	0.0625	1.47344	0.3996350792648289	0.5011180005618883	0.999939	0.999939	Tmem109	1
GO:0009124	nucleoside monophosphate biosynthetic process	1/120	16/2829	0.0625	1.47344	0.3996350792648289	0.5011180005618883	0.999939	0.999939	Ampd3	1
GO:0030101	natural killer cell activation	1/120	16/2829	0.0625	1.47344	0.3996350792648289	0.5011180005618883	0.999939	0.999939	Vamp7	1
GO:0034405	response to fluid shear stress	1/120	16/2829	0.0625	1.47344	0.3996350792648289	0.5011180005618883	0.999939	0.999939	Ass1	1
GO:0035904	aorta development	1/120	16/2829	0.0625	1.47344	0.3996350792648289	0.5011180005618883	0.999939	0.999939	Gaa	1
GO:0036230	granulocyte activation	1/120	16/2829	0.0625	1.47344	0.3996350792648289	0.5011180005618883	0.999939	0.999939	Vamp7	1
GO:0036314	response to sterol	1/120	16/2829	0.0625	1.47344	0.3996350792648289	0.5011180005618883	0.999939	0.999939	Ces1d	1
GO:0038179	neurotrophin signaling pathway	1/120	16/2829	0.0625	1.47344	0.3996350792648289	0.5011180005618883	0.999939	0.999939	Kidins220	1
GO:0043303	mast cell degranulation	1/120	16/2829	0.0625	1.47344	0.3996350792648289	0.5011180005618883	0.999939	0.999939	Vamp7	1
GO:0045454	cell redox homeostasis	1/120	16/2829	0.0625	1.47344	0.3996350792648289	0.5011180005618883	0.999939	0.999939	Gclc	1
GO:0046033	AMP metabolic process	1/120	16/2829	0.0625	1.47344	0.3996350792648289	0.5011180005618883	0.999939	0.999939	Ampd3	1
GO:0046320	regulation of fatty acid oxidation	1/120	16/2829	0.0625	1.47344	0.3996350792648289	0.5011180005618883	0.999939	0.999939	Fabp3	1
GO:0048010	vascular endothelial growth factor receptor signaling pathway	1/120	16/2829	0.0625	1.47344	0.3996350792648289	0.5011180005618883	0.999939	0.999939	Grb10	1
GO:0048525	negative regulation of viral process	1/120	16/2829	0.0625	1.47344	0.3996350792648289	0.5011180005618883	0.999939	0.999939	Fcnb	1
GO:0050432	catecholamine secretion	1/120	16/2829	0.0625	1.47344	0.3996350792648289	0.5011180005618883	0.999939	0.999939	Tgm2	1
GO:0050881	musculoskeletal movement	1/120	16/2829	0.0625	1.47344	0.3996350792648289	0.5011180005618883	0.999939	0.999939	Gaa	1
GO:0070723	response to cholesterol	1/120	16/2829	0.0625	1.47344	0.3996350792648289	0.5011180005618883	0.999939	0.999939	Ces1d	1
GO:0071312	cellular response to alkaloid	1/120	16/2829	0.0625	1.47344	0.3996350792648289	0.5011180005618883	0.999939	0.999939	Tgm2	1
GO:0071825	protein-lipid complex organization	1/120	16/2829	0.0625	1.47344	0.3996350792648289	0.5011180005618883	0.999939	0.999939	Ces1d	1
GO:0090313	regulation of protein targeting to membrane	1/120	16/2829	0.0625	1.47344	0.3996350792648289	0.5011180005618883	0.999939	0.999939	Vamp7	1
GO:0090322	regulation of superoxide metabolic process	1/120	16/2829	0.0625	1.47344	0.3996350792648289	0.5011180005618883	0.999939	0.999939	Gstp1	1
[truncated: 1,127 more rows]

## Sheet: Holistic KEGG
category	subcategory	ID	Description	GeneRatio	BgRatio	RichFactor	FoldEnrichment	zScore	pvalue	p.adjust	qvalue	geneID	Count
[truncated: 145 more rows]

[truncated: 5 more sheets: Down_GO-BP, Down_KEGG, UP_GO-BP, UP_KEGG, Down_KEGG_Disease]
